# Supplementary material for: Genomic evaluation of hybridization in historic and modern North American Bison (Bison bison)
Source: Sci Rep. 2022 Apr 16;12:6397. doi: 10.1038/s41598-022-09828-z (PMC9013353; doi:10.1038/s41598-022-09828-z)
Supplement: Supplementary file 2 — Supplementary Information 2. [file 41598_2022_9828_MOESM2_ESM.xlsx]

## Sheet: Supplementary Table 1
Supplementary Table 1: Sample Information
Sample	Sex	DNA Source	Mean Autosomal Sequencing Depth	Percent of reads mapped	Number of QC-passed reads	Mapped reads	Observed Homozygosity	Estimated Homozygosity	Total number of sites	Inbreeding coefficient, F
Caprock_01	Female	Tail Hair	36.8253	0.990776	922328003	913820470	21425177	2.12943e+07	25830508	0.02885
Caprock_02	Male	Tail Hair	4.21766	0.978952	103420301	101243543	20105593	1.76638e+07	21266132	0.67784
ElkIslandP_01	Male	Tail Hair	4.48584	0.983302	107103263	105314859	19433593	1.72974e+07	20826263	0.60534
ElkIslandP_02	Female	Tail Hair	5.34481	0.989551	129909788	128552348	19921652	1.81044e+07	21812534	0.49007
ElkIslandW_01	Female	Tail Hair	6.75686	0.981819	134647322	132199325	22807943	2.07704e+07	25157834	0.4644
ElkIslandW_02	Male	Tail Hair	6.80424	0.974107	133907837	130440534	22762016	2.07609e+07	25145756	0.45636
HistP_1886	Female	Bone/Skull fragments	8.19763	0.988336	306178919	302607588	18612222	1.72973e+07	20723817	0.38375
HistP_1909	Unknown	Bone	40.2024	0.942551	996166574	938938288	20436697	2.13127e+07	25854519	-0.19287
HistW_1892	Male	Bone	50.9036	0.974313	1034813768	1008232701	21728291	2.1321e+07	25864779	0.08964
HistW_1921	Unknown	Bone	17.9827	0.639822	1021648459	653673619	16196989	1.73745e+07	20760812	-0.34771
HistW_1937	Unknown	Dried Hide	34.4138	0.988942	1032927746	1021505449	19420750	2.1007e+07	25477384	-0.35482
Mackenzie_01	Unknown	Muscle Tissue	21.4813	0.996959	433829108	432509819	22206814	2.12985e+07	25835669	0.2002
Mackenzie_02	Unknown	Muscle Tissue	26.1003	0.994842	510919444	508284117	22023174	2.13056e+07	25845156	0.15806
SantaCataIsl_01	Female	Tail Hair	5.27991	0.980557	128438639	125941449	20139123	1.83218e+07	22037826	0.48905
SantaCataIsl_02	Male	Tail Hair	60.7855	0.985823	1390273339	1370564014	21220713	2.12596e+07	25783707	-0.0086
Vermejo_01	Female	Tail Hair	23.552	0.994325	468554062	465894808	22328009	2.12979e+07	25835113	0.22704
Vermejo_02	Female	Tail Hair	23.9456	0.993738	483049347	480024500	21991524	2.13016e+07	25840021	0.15203
WindCave_01	Female	Tail Hair	3.9699	0.9876	98975480	97748153	19300523	1.71214e+07	20549970	0.63558
WindCave_02	Female	Tail Hair	40.9194	0.979911	1012296431	991960096	21079774	2.13117e+07	25852778	-0.05108
Yellowstone_01	Male	Blood	26.8496	0.973596	811718743	790286245	22010596	2.10816e+07	25555845	0.20764
Yellowstone_02	Unknown	Blood	46.9341	0.996392	906030644	902762085	21737198	2.1316e+07	25858305	0.09274
Yellowstone_03	Female	Tail Hair	11.1487	0.993255	330694510	328463925	22226372	21192383	25698006	0.22949
Yellowstone_04	Female	Tail Hair	9.62859	0.992348	286296175	284105453	22459190	2.11422e+07	25633908	0.29321
Yellowstone_05	Female	Tail Hair	6.71072	0.993497	194535462	193270411	22527262	2.08535e+07	25265180	0.3794
Yellowstone_1925	Male	Tooth/Bone	7.65845	0.507185	431520216	218860422	21075538	1.987e+07	24011787	0.29108
							85678177	7.71688e+07	88805956	0.73122
							80666017	7.43801e+07	85350248	0.573
							84927352	7.71526e+07	88786220	0.6683
							86912809	7.71435e+07	88777904	0.83969
							85543327	77152119	88786362	0.72125

## Sheet: Supplementary Table 2
Supplementary Table 2: D-statistic results
H1	H2	H3	nABBA	nBABA	Dstat	jackEst	SE	Z
Charolais_01	Hereford_01	Angus_01	967299	950211	0.00891156	0.00891156	0.00551396	1.61618
Charolais_01	Holstein_01	Angus_01	1014161	924555	0.0462193	0.0462193	0.0049746	9.29105
Hereford_01	Holstein_01	Angus_01	961446	888849	0.0392354	0.0392354	0.004307	9.10967
Charolais_01	Caprock_01	Angus_01	412539	9312617	-0.91516	-0.91516	0.00192962	-474.269
Hereford_01	Caprock_01	Angus_01	401317	9299287	-0.917259	-0.917259	0.00173621	-528.312
Holstein_01	Caprock_01	Angus_01	388606	9379678	-0.920435	-0.920435	0.00164551	-559.363
Charolais_01	Caprock_02	Angus_01	344573	7512264	-0.912287	-0.912287	0.00196444	-464.401
Hereford_01	Caprock_02	Angus_01	342575	7503954	-0.912681	-0.912681	0.00182018	-501.423
Holstein_01	Caprock_02	Angus_01	326385	7568641	-0.917319	-0.917319	0.00172371	-532.177
Caprock_01	Caprock_02	Angus_01	484840	470470	0.0150422	0.0150422	0.00634998	2.36886
Charolais_01	HistP_1909	Angus_01	412888	9434836	-0.916145	-0.916145	0.00162738	-562.956
Hereford_01	HistP_1909	Angus_01	409247	9428328	-0.916799	-0.916799	0.00155054	-591.279
Holstein_01	HistP_1909	Angus_01	393430	9507133	-0.920524	-0.920524	0.00147368	-624.645
Caprock_01	HistP_1909	Angus_01	669833	769874	-0.0694871	-0.0694871	0.00658807	-10.5474
Caprock_02	HistP_1909	Angus_01	544027	644442	-0.0844911	-0.0844911	0.00619216	-13.6448
Charolais_01	ElkIslandP_01	Angus_01	335164	7469133	-0.914108	-0.914108	0.00170352	-536.601
Hereford_01	ElkIslandP_01	Angus_01	333999	7460088	-0.914294	-0.914294	0.00161006	-567.862
Holstein_01	ElkIslandP_01	Angus_01	318415	7525766	-0.918815	-0.918815	0.00156303	-587.84
Caprock_01	ElkIslandP_01	Angus_01	523022	598116	-0.0669802	-0.0669802	0.00685596	-9.76963
Caprock_02	ElkIslandP_01	Angus_01	441574	522033	-0.0834977	-0.0834977	0.00636232	-13.1238
HistP_1909	ElkIslandP_01	Angus_01	558029	553330	0.00422816	0.00422816	0.00162044	2.60926
Charolais_01	ElkIslandP_02	Angus_01	343504	7894667	-0.916607	-0.916607	0.00166348	-551.019
Hereford_01	ElkIslandP_02	Angus_01	332285	7878863	-0.919065	-0.919065	0.00145946	-629.731
Holstein_01	ElkIslandP_02	Angus_01	325197	7953684	-0.921439	-0.921439	0.00143008	-644.328
Caprock_01	ElkIslandP_02	Angus_01	539282	655257	-0.0970877	-0.0970877	0.00639566	-15.1802
Caprock_02	ElkIslandP_02	Angus_01	459094	576348	-0.11324	-0.11324	0.00611231	-18.5266
HistP_1909	ElkIslandP_02	Angus_01	588450	619237	-0.0254925	-0.0254925	0.00175329	-14.5398
ElkIslandP_01	ElkIslandP_02	Angus_01	458368	491060	-0.0344334	-0.0344334	0.00180695	-19.0561
Charolais_01	ElkIslandW_01	Angus_01	391673	9148535	-0.91789	-0.91789	0.00164145	-559.193
Hereford_01	ElkIslandW_01	Angus_01	387956	9147541	-0.918629	-0.918629	0.00146659	-626.37
Holstein_01	ElkIslandW_01	Angus_01	371058	9217484	-0.922604	-0.922604	0.00143328	-643.703
Caprock_01	ElkIslandW_01	Angus_01	539512	563980	-0.0221732	-0.0221732	0.00810818	-2.73468
Caprock_02	ElkIslandW_01	Angus_01	452916	478525	-0.027494	-0.027494	0.00775497	-3.54533
HistP_1909	ElkIslandW_01	Angus_01	596560	519621	0.0689306	0.0689306	0.00216916	31.7775
ElkIslandP_01	ElkIslandW_01	Angus_01	469499	400967	0.0787302	0.0787302	0.00264028	29.8189
ElkIslandP_02	ElkIslandW_01	Angus_01	517938	410733	0.115439	0.115439	0.00198905	58.0375
Charolais_01	ElkIslandW_02	Angus_01	399742	9108564	-0.915917	-0.915917	0.00167003	-548.443
Hereford_01	ElkIslandW_02	Angus_01	406744	9117706	-0.91459	-0.91459	0.00158569	-576.777
Holstein_01	ElkIslandW_02	Angus_01	379197	9177236	-0.92064	-0.92064	0.00147456	-624.351
Caprock_01	ElkIslandW_02	Angus_01	560059	569495	-0.00835374	-0.00835374	0.0082777	-1.00919
Caprock_02	ElkIslandW_02	Angus_01	463105	474346	-0.011991	-0.011991	0.00781256	-1.53484
HistP_1909	ElkIslandW_02	Angus_01	602894	511858	0.0816648	0.0816648	0.00183757	44.4416
ElkIslandP_01	ElkIslandW_02	Angus_01	475910	393318	0.0950176	0.0950176	0.00226117	42.0214
ElkIslandP_02	ElkIslandW_02	Angus_01	533571	413511	0.126768	0.126768	0.00225881	56.1219
ElkIslandW_01	ElkIslandW_02	Angus_01	354693	339938	0.0212415	0.0212415	0.00227757	9.32637
Charolais_01	Mackenzie_01	Angus_01	399346	9326351	-0.917878	-0.917878	0.0015427	-594.98
Hereford_01	Mackenzie_01	Angus_01	397185	9322803	-0.918275	-0.918275	0.00136106	-674.676
Holstein_01	Mackenzie_01	Angus_01	378900	9395761	-0.922473	-0.922473	0.00136696	-674.837
Caprock_01	Mackenzie_01	Angus_01	555602	576137	-0.0181446	-0.0181446	0.00801979	-2.26248
Caprock_02	Mackenzie_01	Angus_01	462602	482975	-0.0215456	-0.0215456	0.00776298	-2.77542
HistP_1909	Mackenzie_01	Angus_01	614967	536110	0.0685072	0.0685072	0.00209794	32.6544
ElkIslandP_01	Mackenzie_01	Angus_01	479949	405004	0.0846881	0.0846881	0.0025873	32.7323
ElkIslandP_02	Mackenzie_01	Angus_01	528391	414853	0.12037	0.12037	0.00202692	59.3855
ElkIslandW_01	Mackenzie_01	Angus_01	358372	348835	0.0134854	0.0134854	0.00166843	8.08272
ElkIslandW_02	Mackenzie_01	Angus_01	363540	369626	-0.00830099	-0.00830099	0.00232317	-3.57312
Charolais_01	Mackenzie_02	Angus_01	411945	9329657	-0.915426	-0.915426	0.0016616	-550.932
Hereford_01	Mackenzie_02	Angus_01	420261	9337086	-0.913857	-0.913857	0.00155536	-587.555
Holstein_01	Mackenzie_02	Angus_01	390505	9399216	-0.920221	-0.920221	0.00146198	-629.435
Caprock_01	Mackenzie_02	Angus_01	577048	582839	-0.00499273	-0.00499273	0.00808238	-0.61773
Caprock_02	Mackenzie_02	Angus_01	472343	477675	-0.00561253	-0.00561253	0.00773947	-0.725182
HistP_1909	Mackenzie_02	Angus_01	624560	531214	0.0807649	0.0807649	0.00172637	46.7831
ElkIslandP_01	Mackenzie_02	Angus_01	489789	399677	0.10131	0.10131	0.00213758	47.3949
ElkIslandP_02	Mackenzie_02	Angus_01	547103	418506	0.133177	0.133177	0.00222069	59.9709
ElkIslandW_01	Mackenzie_02	Angus_01	380636	354659	0.0353287	0.0353287	0.002245	15.7366
ElkIslandW_02	Mackenzie_02	Angus_01	378123	367435	0.0143356	0.0143356	0.00169744	8.4454
Mackenzie_01	Mackenzie_02	Angus_01	383729	367464	0.0216522	0.0216522	0.00217259	9.96609
Charolais_01	Yellowstone_02	Angus_01	405496	9372173	-0.917057	-0.917057	0.00167651	-547.004
Hereford_01	Yellowstone_02	Angus_01	402061	9366222	-0.91768	-0.91768	0.00156519	-586.308
Holstein_01	Yellowstone_02	Angus_01	384508	9442829	-0.921747	-0.921747	0.00150122	-613.999
Caprock_01	Yellowstone_02	Angus_01	552870	587318	-0.0302126	-0.0302126	0.00784759	-3.84992
Caprock_02	Yellowstone_02	Angus_01	463021	493665	-0.0320314	-0.0320314	0.00760371	-4.2126
HistP_1909	Yellowstone_02	Angus_01	621963	557011	0.055092	0.055092	0.00210399	26.1845
ElkIslandP_01	Yellowstone_02	Angus_01	478953	414059	0.0726687	0.0726687	0.00254433	28.5611
ElkIslandP_02	Yellowstone_02	Angus_01	524939	421594	0.109183	0.109183	0.00195172	55.9417
ElkIslandW_01	Yellowstone_02	Angus_01	401189	402798	-0.00200128	-0.00200128	0.00172732	-1.1586
ElkIslandW_02	Yellowstone_02	Angus_01	406725	423861	-0.0206312	-0.0206312	0.00221023	-9.33442
Mackenzie_01	Yellowstone_02	Angus_01	408834	419887	-0.0133374	-0.0133374	0.00168621	-7.90969
Mackenzie_02	Yellowstone_02	Angus_01	414361	441330	-0.0315172	-0.0315172	0.00218571	-14.4197
Charolais_01	HistP_1886	Angus_01	349736	7913661	-0.915353	-0.915353	0.0015354	-596.167
Hereford_01	HistP_1886	Angus_01	320363	7874755	-0.921816	-0.921816	0.00132882	-693.711
Holstein_01	HistP_1886	Angus_01	332888	7973976	-0.919852	-0.919852	0.00142797	-644.169
Caprock_01	HistP_1886	Angus_01	729356	735599	-0.00426156	-0.00426156	0.00619122	-0.688324
Caprock_02	HistP_1886	Angus_01	612263	641757	-0.0235196	-0.0235196	0.00582457	-4.03799
HistP_1909	HistP_1886	Angus_01	758120	681458	0.0532531	0.0532531	0.00152388	34.9457
ElkIslandP_01	HistP_1886	Angus_01	618371	570584	0.0401924	0.0401924	0.0019318	20.8056
ElkIslandP_02	HistP_1886	Angus_01	674211	583972	0.0717217	0.0717217	0.00151798	47.2481
ElkIslandW_01	HistP_1886	Angus_01	597572	610644	-0.0108193	-0.0108193	0.00170715	-6.33763
ElkIslandW_02	HistP_1886	Angus_01	600363	627961	-0.022468	-0.022468	0.0020082	-11.1881
Mackenzie_01	HistP_1886	Angus_01	618858	624363	-0.00442801	-0.00442801	0.00172599	-2.56549
Mackenzie_02	HistP_1886	Angus_01	628187	646896	-0.0146728	-0.0146728	0.00197232	-7.43936
Yellowstone_02	HistP_1886	Angus_01	637753	628635	0.0072	0.0072	0.00170604	4.2203
Charolais_01	SantaCataIsl_01	Angus_01	336152	7678642	-0.916117	-0.916117	0.00157612	-581.247
Hereford_01	SantaCataIsl_01	Angus_01	329311	7663409	-0.917597	-0.917597	0.00142902	-642.118
Holstein_01	SantaCataIsl_01	Angus_01	320472	7736519	-0.920449	-0.920449	0.00149178	-617.014
Caprock_01	SantaCataIsl_01	Angus_01	527224	600068	-0.0646186	-0.0646186	0.00727778	-8.87889
Caprock_02	SantaCataIsl_01	Angus_01	445572	523210	-0.0801398	-0.0801398	0.00691274	-11.593
HistP_1909	SantaCataIsl_01	Angus_01	579240	572000	0.00628887	0.00628887	0.00291779	2.15535
ElkIslandP_01	SantaCataIsl_01	Angus_01	465614	461461	0.00447968	0.00447968	0.00291819	1.53509
ElkIslandP_02	SantaCataIsl_01	Angus_01	513259	475943	0.0377233	0.0377233	0.00267356	14.1098
ElkIslandW_01	SantaCataIsl_01	Angus_01	394784	461911	-0.0783558	-0.0783558	0.0037573	-20.8543
ElkIslandW_02	SantaCataIsl_01	Angus_01	398667	479600	-0.0921508	-0.0921508	0.00394647	-23.3502
Mackenzie_01	SantaCataIsl_01	Angus_01	399544	474008	-0.0852428	-0.0852428	0.0037719	-22.5994
Mackenzie_02	SantaCataIsl_01	Angus_01	403561	491678	-0.0984285	-0.0984285	0.00398447	-24.703
Yellowstone_02	SantaCataIsl_01	Angus_01	409319	473656	-0.0728639	-0.0728639	0.00375422	-19.4085
HistP_1886	SantaCataIsl_01	Angus_01	584484	646227	-0.0501686	-0.0501686	0.00259855	-19.3063
Charolais_01	SantaCataIsl_02	Angus_01	411778	9396396	-0.916034	-0.916034	0.0015678	-584.282
Hereford_01	SantaCataIsl_02	Angus_01	412047	9394129	-0.915962	-0.915962	0.00149945	-610.865
Holstein_01	SantaCataIsl_02	Angus_01	393006	9467037	-0.920283	-0.920283	0.00147246	-624.998
Caprock_01	SantaCataIsl_02	Angus_01	648177	745567	-0.0698765	-0.0698765	0.00693845	-10.0709
Caprock_02	SantaCataIsl_02	Angus_01	526993	626811	-0.0865121	-0.0865121	0.00650326	-13.3029
HistP_1909	SantaCataIsl_02	Angus_01	694662	694506	0.000112297	0.000112297	0.00236608	0.0474614
ElkIslandP_01	SantaCataIsl_02	Angus_01	537155	542732	-0.00516443	-0.00516443	0.00239922	-2.15254
ElkIslandP_02	SantaCataIsl_02	Angus_01	600999	571853	0.0248505	0.0248505	0.00245222	10.1339
ElkIslandW_01	SantaCataIsl_02	Angus_01	503698	574204	-0.0654104	-0.0654104	0.00340197	-19.2272
ElkIslandW_02	SantaCataIsl_02	Angus_01	496218	580565	-0.0783324	-0.0783324	0.00330035	-23.7346
Mackenzie_01	SantaCataIsl_02	Angus_01	516597	592035	-0.068046	-0.068046	0.00339673	-20.0328
Mackenzie_02	SantaCataIsl_02	Angus_01	509803	600558	-0.0817347	-0.0817347	0.00322885	-25.3138
Yellowstone_02	SantaCataIsl_02	Angus_01	524598	587544	-0.0565989	-0.0565989	0.00337338	-16.7781
HistP_1886	SantaCataIsl_02	Angus_01	688215	767415	-0.0544094	-0.0544094	0.0024819	-21.9225
SantaCataIsl_01	SantaCataIsl_02	Angus_01	530893	542054	-0.0104022	-0.0104022	0.00353679	-2.94114
Charolais_01	Yellowstone_01	Angus_01	420464	9264991	-0.913176	-0.913176	0.00160147	-570.211
Hereford_01	Yellowstone_01	Angus_01	424433	9266925	-0.91241	-0.91241	0.00152829	-597.013
Holstein_01	Yellowstone_01	Angus_01	400636	9334676	-0.917694	-0.917694	0.00145451	-630.93
Caprock_01	Yellowstone_01	Angus_01	651127	655699	-0.00349855	-0.00349855	0.00745376	-0.469367
Caprock_02	Yellowstone_01	Angus_01	530257	538299	-0.00752604	-0.00752604	0.00712543	-1.05622
HistP_1909	Yellowstone_01	Angus_01	701957	606134	0.0732541	0.0732541	0.00163437	44.8211
ElkIslandP_01	Yellowstone_01	Angus_01	546700	459155	0.0870354	0.0870354	0.00216193	40.2582
ElkIslandP_02	Yellowstone_01	Angus_01	608481	482115	0.115869	0.115869	0.00215216	53.8383
ElkIslandW_01	Yellowstone_01	Angus_01	500291	484914	0.0156079	0.0156079	0.00208849	7.4733
ElkIslandW_02	Yellowstone_01	Angus_01	492840	492382	0.00046487	0.00046487	0.00175341	0.265123
Mackenzie_01	Yellowstone_01	Angus_01	508977	495686	0.0132293	0.0132293	0.00210258	6.29195
Mackenzie_02	Yellowstone_01	Angus_01	504167	506872	-0.00267547	-0.00267547	0.0017435	-1.53454
Yellowstone_02	Yellowstone_01	Angus_01	506815	480569	0.0265814	0.0265814	0.0021045	12.6307
HistP_1886	Yellowstone_01	Angus_01	685479	659829	0.0190663	0.0190663	0.00177663	10.7317
SantaCataIsl_01	Yellowstone_01	Angus_01	555468	465468	0.0881544	0.0881544	0.00350762	25.1322
SantaCataIsl_02	Yellowstone_01	Angus_01	670754	577578	0.0746404	0.0746404	0.00302323	24.689
Charolais_01	Vermejo_01	Angus_01	403892	9298340	-0.916743	-0.916743	0.00169319	-541.428
Hereford_01	Vermejo_01	Angus_01	401658	9296090	-0.917165	-0.917165	0.00155567	-589.563
Holstein_01	Vermejo_01	Angus_01	384096	9369988	-0.921244	-0.921244	0.00155963	-590.683
Caprock_01	Vermejo_01	Angus_01	583120	571085	0.0104271	0.0104271	0.00912753	1.14238
Caprock_02	Vermejo_01	Angus_01	481053	474140	0.00723728	0.00723728	0.00850242	0.851202
HistP_1909	Vermejo_01	Angus_01	665119	554130	0.0910306	0.0910306	0.00495775	18.3613
ElkIslandP_01	Vermejo_01	Angus_01	520691	420401	0.106568	0.106568	0.00529241	20.1359
ElkIslandP_02	Vermejo_01	Angus_01	569640	429221	0.140579	0.140579	0.00479207	29.3358
ElkIslandW_01	Vermejo_01	Angus_01	447351	406324	0.0480593	0.0480593	0.00605312	7.93959
ElkIslandW_02	Vermejo_01	Angus_01	451905	426776	0.0285986	0.0285986	0.00626342	4.56597
Mackenzie_01	Vermejo_01	Angus_01	451832	418988	0.0377162	0.0377162	0.00611334	6.16949
Mackenzie_02	Vermejo_01	Angus_01	455302	438898	0.0183449	0.0183449	0.00634597	2.8908
Yellowstone_02	Vermejo_01	Angus_01	469491	425432	0.0492322	0.0492322	0.00588852	8.3607
HistP_1886	Vermejo_01	Angus_01	665803	634403	0.02415	0.02415	0.00447725	5.39394
SantaCataIsl_01	Vermejo_01	Angus_01	507802	407671	0.109376	0.109376	0.00602239	18.1616
SantaCataIsl_02	Vermejo_01	Angus_01	634815	526951	0.0928449	0.0928449	0.0056877	16.3238
Yellowstone_01	Vermejo_01	Angus_01	544526	525217	0.0180501	0.0180501	0.00561346	3.21551
Charolais_01	Vermejo_02	Angus_01	404187	9274109	-0.916476	-0.916476	0.00156801	-584.483
Hereford_01	Vermejo_02	Angus_01	402733	9273285	-0.916756	-0.916756	0.00148361	-617.922
Holstein_01	Vermejo_02	Angus_01	386122	9345690	-0.920647	-0.920647	0.00149591	-615.443
Caprock_01	Vermejo_02	Angus_01	621088	584149	0.0306487	0.0306487	0.00984788	3.11222
Caprock_02	Vermejo_02	Angus_01	513026	490478	0.0224693	0.0224693	0.00962517	2.33443
HistP_1909	Vermejo_02	Angus_01	694592	558620	0.108499	0.108499	0.00566171	19.1636
ElkIslandP_01	Vermejo_02	Angus_01	540421	425840	0.118582	0.118582	0.00571452	20.751
ElkIslandP_02	Vermejo_02	Angus_01	592350	435989	0.152052	0.152052	0.00536289	28.3526
ElkIslandW_01	Vermejo_02	Angus_01	481274	418281	0.0700269	0.0700269	0.00708506	9.88374
ElkIslandW_02	Vermejo_02	Angus_01	484495	437144	0.0513769	0.0513769	0.00723054	7.10554
Mackenzie_01	Vermejo_02	Angus_01	484885	428516	0.0617133	0.0617133	0.00716062	8.61843
Mackenzie_02	Vermejo_02	Angus_01	490759	449275	0.0441303	0.0441303	0.0072701	6.07011
Yellowstone_02	Vermejo_02	Angus_01	502223	432984	0.074036	0.074036	0.00690006	10.7298
HistP_1886	Vermejo_02	Angus_01	688305	635150	0.0401638	0.0401638	0.00533835	7.52363
SantaCataIsl_01	Vermejo_02	Angus_01	531400	414675	0.123378	0.123378	0.00643567	19.171
SantaCataIsl_02	Vermejo_02	Angus_01	663805	531085	0.111073	0.111073	0.00588651	18.8691
Yellowstone_01	Vermejo_02	Angus_01	573207	531087	0.038142	0.038142	0.00649485	5.87265
Vermejo_01	Vermejo_02	Angus_01	455861	431184	0.0278193	0.0278193	0.00857008	3.2461
Charolais_01	HistW_1892	Angus_01	403135	9345047	-0.91729	-0.91729	0.00156844	-584.843
Hereford_01	HistW_1892	Angus_01	394448	9334098	-0.918909	-0.918909	0.00136698	-672.221
Holstein_01	HistW_1892	Angus_01	382604	9416346	-0.921909	-0.921909	0.00137911	-668.481
Caprock_01	HistW_1892	Angus_01	600376	609848	-0.00782665	-0.00782665	0.00776713	-1.00766
Caprock_02	HistW_1892	Angus_01	495911	511097	-0.0150803	-0.0150803	0.00750193	-2.01019
HistP_1909	HistW_1892	Angus_01	652490	561596	0.0748662	0.0748662	0.0020023	37.39
ElkIslandP_01	HistW_1892	Angus_01	510922	431314	0.0844884	0.0844884	0.00247823	34.0922
ElkIslandP_02	HistW_1892	Angus_01	561989	441463	0.120111	0.120111	0.00188219	63.8148
ElkIslandW_01	HistW_1892	Angus_01	402639	384711	0.0227701	0.0227701	0.00160115	14.221
ElkIslandW_02	HistW_1892	Angus_01	402990	400877	0.00262854	0.00262854	0.00217547	1.20827
Mackenzie_01	HistW_1892	Angus_01	411974	399484	0.015392	0.015392	0.00156495	9.83547
Mackenzie_02	HistW_1892	Angus_01	426999	429999	-0.00350059	-0.00350059	0.00210117	-1.66602
Yellowstone_02	HistW_1892	Angus_01	472291	446491	0.0280806	0.0280806	0.00160444	17.5018
HistP_1886	HistW_1892	Angus_01	646127	633758	0.00966415	0.00966415	0.00166037	5.82048
SantaCataIsl_01	HistW_1892	Angus_01	510821	428644	0.0874721	0.0874721	0.00364117	24.0231
SantaCataIsl_02	HistW_1892	Angus_01	636748	548400	0.074546	0.074546	0.00323374	23.0526
Yellowstone_01	HistW_1892	Angus_01	545830	548951	-0.0028508	-0.0028508	0.00195881	-1.45537
Vermejo_01	HistW_1892	Angus_01	472556	491813	-0.0199685	-0.0199685	0.00582453	-3.42835
Vermejo_02	HistW_1892	Angus_01	480986	525124	-0.0438699	-0.0438699	0.00678523	-6.46551
Charolais_01	HistW_1921	Angus_01	329515	6974514	-0.909772	-0.909772	0.00162044	-561.434
Hereford_01	HistW_1921	Angus_01	310024	6938294	-0.914456	-0.914456	0.00143799	-635.926
Holstein_01	HistW_1921	Angus_01	312985	7026488	-0.914712	-0.914712	0.00139547	-655.487
Caprock_01	HistW_1921	Angus_01	743679	784621	-0.0267892	-0.0267892	0.00560322	-4.78105
Caprock_02	HistW_1921	Angus_01	606031	672166	-0.0517408	-0.0517408	0.00526788	-9.82195
HistP_1909	HistW_1921	Angus_01	761967	733467	0.019058	0.019058	0.00122839	15.5146
ElkIslandP_01	HistW_1921	Angus_01	614159	608376	0.00473033	0.00473033	0.00160794	2.94186
ElkIslandP_02	HistW_1921	Angus_01	680144	636044	0.0335058	0.0335058	0.001651	20.2943
ElkIslandW_01	HistW_1921	Angus_01	569734	624882	-0.0461638	-0.0461638	0.00210899	-21.8891
ElkIslandW_02	HistW_1921	Angus_01	562738	631379	-0.0574826	-0.0574826	0.00180775	-31.7978
Mackenzie_01	HistW_1921	Angus_01	591283	642178	-0.0412619	-0.0412619	0.00209585	-19.6874
Mackenzie_02	HistW_1921	Angus_01	590578	656101	-0.052558	-0.052558	0.00181457	-28.9644
Yellowstone_02	HistW_1921	Angus_01	641528	677993	-0.027635	-0.027635	0.00198493	-13.9224
HistP_1886	HistW_1921	Angus_01	713353	776176	-0.0421764	-0.0421764	0.00141429	-29.8215
SantaCataIsl_01	HistW_1921	Angus_01	644900	633592	0.0088448	0.0088448	0.00258001	3.4282
SantaCataIsl_02	HistW_1921	Angus_01	773460	732018	0.0275275	0.0275275	0.00211528	13.0136
Yellowstone_01	HistW_1921	Angus_01	665065	743378	-0.0556025	-0.0556025	0.00182724	-30.4297
Vermejo_01	HistW_1921	Angus_01	638180	710525	-0.0536403	-0.0536403	0.00416464	-12.8799
Vermejo_02	HistW_1921	Angus_01	642183	733851	-0.0666175	-0.0666175	0.00479604	-13.8901
HistW_1892	HistW_1921	Angus_01	600433	660890	-0.0479314	-0.0479314	0.00197393	-24.2823
Charolais_01	HistW_1937	Angus_01	422629	8949709	-0.909814	-0.909814	0.00162381	-560.296
Hereford_01	HistW_1937	Angus_01	378693	8901581	-0.918388	-0.918388	0.00138584	-662.696
Holstein_01	HistW_1937	Angus_01	400051	9018847	-0.915053	-0.915053	0.00139007	-658.281
Caprock_01	HistW_1937	Angus_01	1041751	704984	0.192798	0.192798	0.00751312	25.6615
Caprock_02	HistW_1937	Angus_01	848386	589226	0.180271	0.180271	0.00718169	25.1015
HistP_1909	HistW_1937	Angus_01	1063072	623734	0.260456	0.260456	0.00199611	130.482
ElkIslandP_01	HistW_1937	Angus_01	854502	508558	0.2538	0.2538	0.00227909	111.36
ElkIslandP_02	HistW_1937	Angus_01	935619	528444	0.278113	0.278113	0.00209982	132.446
ElkIslandW_01	HistW_1937	Angus_01	841595	514230	0.241451	0.241451	0.00208655	115.718
ElkIslandW_02	HistW_1937	Angus_01	837138	527255	0.227122	0.227122	0.00197868	114.784
Mackenzie_01	HistW_1937	Angus_01	880809	530202	0.248479	0.248479	0.00209077	118.846
Mackenzie_02	HistW_1937	Angus_01	889029	551433	0.234367	0.234367	0.00208384	112.468
Yellowstone_02	HistW_1937	Angus_01	954955	582210	0.242489	0.242489	0.00201505	120.339
HistP_1886	HistW_1937	Angus_01	908940	586921	0.215273	0.215273	0.00194825	110.496
SantaCataIsl_01	HistW_1937	Angus_01	912607	529399	0.265746	0.265746	0.00340137	78.1292
SantaCataIsl_02	HistW_1937	Angus_01	1080306	640673	0.255455	0.255455	0.00307547	83.0622
Yellowstone_01	HistW_1937	Angus_01	956307	630362	0.205427	0.205427	0.00180886	113.567
Vermejo_01	HistW_1937	Angus_01	945858	625344	0.203993	0.203993	0.00541906	37.6436
Vermejo_02	HistW_1937	Angus_01	946645	650852	0.18516	0.18516	0.00643157	28.7893
HistW_1892	HistW_1937	Angus_01	900500	554152	0.238097	0.238097	0.00202961	117.311
HistW_1921	HistW_1937	Angus_01	984109	587883	0.252053	0.252053	0.00182835	137.859
Charolais_01	WindCave_01	Angus_01	321828	7358233	-0.916191	-0.916191	0.00159353	-574.945
Hereford_01	WindCave_01	Angus_01	312606	7340953	-0.918311	-0.918311	0.00140441	-653.877
Holstein_01	WindCave_01	Angus_01	304867	7412284	-0.92099	-0.92099	0.0014619	-629.995
Caprock_01	WindCave_01	Angus_01	497976	593453	-0.0874789	-0.0874789	0.00655193	-13.3516
Caprock_02	WindCave_01	Angus_01	428399	526013	-0.102277	-0.102277	0.00619483	-16.51
HistP_1909	WindCave_01	Angus_01	550817	568757	-0.0160239	-0.0160239	0.00176905	-9.05796
ElkIslandP_01	WindCave_01	Angus_01	444067	463656	-0.0215804	-0.0215804	0.00177453	-12.1612
ElkIslandP_02	WindCave_01	Angus_01	488116	476054	0.0125102	0.0125102	0.00140048	8.9328
ElkIslandW_01	WindCave_01	Angus_01	375227	467296	-0.109278	-0.109278	0.0021757	-50.2264
ElkIslandW_02	WindCave_01	Angus_01	379889	485012	-0.121543	-0.121543	0.00245549	-49.4986
Mackenzie_01	WindCave_01	Angus_01	377479	477134	-0.116608	-0.116608	0.00214337	-54.4042
Mackenzie_02	WindCave_01	Angus_01	383308	496472	-0.128628	-0.128628	0.00237902	-54.0676
Yellowstone_02	WindCave_01	Angus_01	383482	473586	-0.105131	-0.105131	0.00211271	-49.7609
HistP_1886	WindCave_01	Angus_01	555939	633240	-0.0650037	-0.0650037	0.0015238	-42.6589
SantaCataIsl_01	WindCave_01	Angus_01	435095	459277	-0.027038	-0.027038	0.00268465	-10.0713
SantaCataIsl_02	WindCave_01	Angus_01	526982	542530	-0.0145375	-0.0145375	0.00253388	-5.73725
Yellowstone_01	WindCave_01	Angus_01	440632	553101	-0.113178	-0.113178	0.00230787	-49.0402
Vermejo_01	WindCave_01	Angus_01	386572	510362	-0.138015	-0.138015	0.00495599	-27.8481
Vermejo_02	WindCave_01	Angus_01	394657	534291	-0.150314	-0.150314	0.00560237	-26.8304
HistW_1892	WindCave_01	Angus_01	404845	509972	-0.114916	-0.114916	0.00211477	-54.3396
HistW_1921	WindCave_01	Angus_01	602697	633231	-0.0247053	-0.0247053	0.00173365	-14.2505
HistW_1937	WindCave_01	Angus_01	498840	882387	-0.277686	-0.277686	0.00226044	-122.846
Charolais_01	WindCave_02	Angus_01	405134	9369449	-0.917105	-0.917105	0.00156864	-584.652
Hereford_01	WindCave_02	Angus_01	396041	9358610	-0.9188	-0.9188	0.00140957	-651.828
Holstein_01	WindCave_02	Angus_01	385996	9439564	-0.92143	-0.92143	0.00145959	-631.296
Caprock_01	WindCave_02	Angus_01	642645	692835	-0.037582	-0.037582	0.00788664	-4.76527
Caprock_02	WindCave_02	Angus_01	528652	585888	-0.0513539	-0.0513539	0.00724557	-7.08763
HistP_1909	WindCave_02	Angus_01	702928	654816	0.0354353	0.0354353	0.00435945	8.12838
ElkIslandP_01	WindCave_02	Angus_01	547461	510069	0.0353579	0.0353579	0.00472138	7.48889
ElkIslandP_02	WindCave_02	Angus_01	600506	524402	0.0676535	0.0676535	0.00431146	15.6915
ElkIslandW_01	WindCave_02	Angus_01	500050	525864	-0.0251619	-0.0251619	0.00542928	-4.63449
ElkIslandW_02	WindCave_02	Angus_01	504734	545238	-0.0385763	-0.0385763	0.00558399	-6.90837
Mackenzie_01	WindCave_02	Angus_01	508877	538956	-0.0287059	-0.0287059	0.00538326	-5.33244
Mackenzie_02	WindCave_02	Angus_01	520195	565322	-0.0415719	-0.0415719	0.00544605	-7.63341
Yellowstone_02	WindCave_02	Angus_01	522301	538535	-0.015303	-0.015303	0.00528282	-2.89675
HistP_1886	WindCave_02	Angus_01	681095	716741	-0.0255008	-0.0255008	0.00400525	-6.36685
SantaCataIsl_01	WindCave_02	Angus_01	537713	504243	0.0321223	0.0321223	0.00429538	7.47834
SantaCataIsl_02	WindCave_02	Angus_01	668967	622087	0.0363114	0.0363114	0.00493134	7.36339
Yellowstone_01	WindCave_02	Angus_01	585076	631595	-0.0382347	-0.0382347	0.00496373	-7.70281
Vermejo_01	WindCave_02	Angus_01	509124	571541	-0.057758	-0.057758	0.00506885	-11.3947
Vermejo_02	WindCave_02	Angus_01	529753	616661	-0.0758086	-0.0758086	0.00780321	-9.71505
HistW_1892	WindCave_02	Angus_01	546258	587846	-0.0366704	-0.0366704	0.0051727	-7.0892
HistW_1921	WindCave_02	Angus_01	737447	732245	0.00353952	0.00353952	0.00375496	0.942623
HistW_1937	WindCave_02	Angus_01	643505	1033152	-0.232395	-0.232395	0.00494957	-46.9526
WindCave_01	WindCave_02	Angus_01	523685	464128	0.0602918	0.0602918	0.00445064	13.5468
Charolais_01	Yellowstone_1925	Angus_01	394702	8797994	-0.914127	-0.914127	0.00161274	-566.817
Hereford_01	Yellowstone_1925	Angus_01	385214	8789009	-0.916022	-0.916022	0.00148573	-616.547
Holstein_01	Yellowstone_1925	Angus_01	375971	8865809	-0.918637	-0.918637	0.00147166	-624.22
Caprock_01	Yellowstone_1925	Angus_01	709674	709355	0.000224802	0.000224802	0.00691447	0.0325118
Caprock_02	Yellowstone_1925	Angus_01	583153	603389	-0.0170546	-0.0170546	0.00646225	-2.63911
HistP_1909	Yellowstone_1925	Angus_01	747054	651521	0.0683074	0.0683074	0.00117047	58.3591
ElkIslandP_01	Yellowstone_1925	Angus_01	598056	528136	0.0620853	0.0620853	0.00166494	37.2897
ElkIslandP_02	Yellowstone_1925	Angus_01	661469	552916	0.0893893	0.0893893	0.0017136	52.1645
ElkIslandW_01	Yellowstone_1925	Angus_01	578854	562098	0.014686	0.014686	0.00197145	7.44932
ElkIslandW_02	Yellowstone_1925	Angus_01	570671	568503	0.00190313	0.00190313	0.00165864	1.1474
Mackenzie_01	Yellowstone_1925	Angus_01	588597	575340	0.0113898	0.0113898	0.00195018	5.84037
Mackenzie_02	Yellowstone_1925	Angus_01	582643	584631	-0.00170311	-0.00170311	0.00160515	-1.06103
Yellowstone_02	Yellowstone_1925	Angus_01	588215	562341	0.0224883	0.0224883	0.00193378	11.6291
HistP_1886	Yellowstone_1925	Angus_01	721052	712335	0.0060814	0.0060814	0.00149515	4.06741
SantaCataIsl_01	Yellowstone_1925	Angus_01	606801	541485	0.0568813	0.0568813	0.0029263	19.438
SantaCataIsl_02	Yellowstone_1925	Angus_01	719278	628484	0.0673665	0.0673665	0.00249694	26.9796
Yellowstone_01	Yellowstone_1925	Angus_01	630225	627985	0.00178031	0.00178031	0.00158849	1.12076
Vermejo_01	Yellowstone_1925	Angus_01	601025	617348	-0.0133974	-0.0133974	0.00510361	-2.62508
Vermejo_02	Yellowstone_1925	Angus_01	604314	643558	-0.0314487	-0.0314487	0.00595796	-5.27844
HistW_1892	Yellowstone_1925	Angus_01	613417	608295	0.00419248	0.00419248	0.00187388	2.23733
HistW_1921	Yellowstone_1925	Angus_01	752955	711128	0.0285687	0.0285687	0.00125451	22.7728
HistW_1937	Yellowstone_1925	Angus_01	677418	978547	-0.181845	-0.181845	0.00176535	-103.008
WindCave_01	Yellowstone_1925	Angus_01	600755	513141	0.0786555	0.0786555	0.00178993	43.9434
WindCave_02	Yellowstone_1925	Angus_01	685088	637084	0.0363069	0.0363069	0.0045951	7.90122
Charolais_01	Yellowstone_03	Angus_01	401560	9293765	-0.917164	-0.917164	0.00158053	-580.289
Hereford_01	Yellowstone_03	Angus_01	395884	9285388	-0.918216	-0.918216	0.00140428	-653.869
Holstein_01	Yellowstone_03	Angus_01	381185	9365151	-0.921779	-0.921779	0.00142526	-646.745
Caprock_01	Yellowstone_03	Angus_01	574030	577016	-0.00259416	-0.00259416	0.00807254	-0.321356
Caprock_02	Yellowstone_03	Angus_01	476493	483738	-0.00754506	-0.00754506	0.0078063	-0.966534
HistP_1909	Yellowstone_03	Angus_01	639645	541177	0.0833894	0.0833894	0.0021776	38.2942
ElkIslandP_01	Yellowstone_03	Angus_01	492854	404856	0.098025	0.098025	0.0026781	36.6024
ElkIslandP_02	Yellowstone_03	Angus_01	542506	414255	0.134047	0.134047	0.00215643	62.1615
ElkIslandW_01	Yellowstone_03	Angus_01	422376	400301	0.0268331	0.0268331	0.0018319	14.6477
ElkIslandW_02	Yellowstone_03	Angus_01	426130	419584	0.00774021	0.00774021	0.00222799	3.47407
Mackenzie_01	Yellowstone_03	Angus_01	423927	407451	0.0198177	0.0198177	0.00168506	11.7608
Mackenzie_02	Yellowstone_03	Angus_01	429484	429096	0.000451909	0.000451909	0.00219741	0.205655
Yellowstone_02	Yellowstone_03	Angus_01	421906	394554	0.0335007	0.0335007	0.00187255	17.8904
HistP_1886	Yellowstone_03	Angus_01	633076	604593	0.0230134	0.0230134	0.00174271	13.2055
SantaCataIsl_01	Yellowstone_03	Angus_01	489125	398831	0.101688	0.101688	0.00380516	26.7236
SantaCataIsl_02	Yellowstone_03	Angus_01	608422	513589	0.0845206	0.0845206	0.00347546	24.3193
Yellowstone_01	Yellowstone_03	Angus_01	490412	485183	0.00535981	0.00535981	0.00208677	2.56846
Vermejo_01	Yellowstone_03	Angus_01	442317	459032	-0.0185444	-0.0185444	0.006085	-3.04756
Vermejo_02	Yellowstone_03	Angus_01	454430	493778	-0.0414972	-0.0414972	0.00707276	-5.86719
HistW_1892	Yellowstone_03	Angus_01	469454	465000	0.00476642	0.00476642	0.00163363	2.91769
HistW_1921	Yellowstone_03	Angus_01	693114	620722	0.0550997	0.0550997	0.00205982	26.7497
HistW_1937	Yellowstone_03	Angus_01	586126	911143	-0.217073	-0.217073	0.00196122	-110.683
WindCave_01	Yellowstone_03	Angus_01	491596	377465	0.131327	0.131327	0.00222893	58.9193
WindCave_02	Yellowstone_03	Angus_01	556027	506795	0.046322	0.046322	0.00545892	8.48555
Yellowstone_1925	Yellowstone_03	Angus_01	575702	573112	0.0022545	0.0022545	0.00202507	1.11329
Charolais_01	Yellowstone_04	Angus_01	401837	9280976	-0.917	-0.917	0.00166008	-552.383
Hereford_01	Yellowstone_04	Angus_01	396605	9272902	-0.917968	-0.917968	0.00149517	-613.956
Holstein_01	Yellowstone_04	Angus_01	380919	9351054	-0.921718	-0.921718	0.00149709	-615.671
Caprock_01	Yellowstone_04	Angus_01	572722	574909	-0.00190566	-0.00190566	0.00807625	-0.235959
Caprock_02	Yellowstone_04	Angus_01	476947	482869	-0.00616993	-0.00616993	0.00782212	-0.78878
HistP_1909	Yellowstone_04	Angus_01	637582	538380	0.0843582	0.0843582	0.00208977	40.3672
ElkIslandP_01	Yellowstone_04	Angus_01	494156	405962	0.0979805	0.0979805	0.00245846	39.8543
ElkIslandP_02	Yellowstone_04	Angus_01	544385	415508	0.134262	0.134262	0.00209708	64.0231
ElkIslandW_01	Yellowstone_04	Angus_01	421963	399330	0.0275578	0.0275578	0.00194882	14.1408
ElkIslandW_02	Yellowstone_04	Angus_01	424759	417723	0.00835151	0.00835151	0.00237616	3.51471
Mackenzie_01	Yellowstone_04	Angus_01	423170	407619	0.0187184	0.0187184	0.00178232	10.5023
Mackenzie_02	Yellowstone_04	Angus_01	427972	427932	4.67342e-05	4.67342e-05	0.00220332	0.0212108
Yellowstone_02	Yellowstone_04	Angus_01	425131	397235	0.0339216	0.0339216	0.00194674	17.4248
HistP_1886	Yellowstone_04	Angus_01	633825	604264	0.0238763	0.0238763	0.00167245	14.2762
SantaCataIsl_01	Yellowstone_04	Angus_01	489352	399532	0.101048	0.101048	0.00372737	27.1098
SantaCataIsl_02	Yellowstone_04	Angus_01	608652	512689	0.0855788	0.0855788	0.00337102	25.3866
Yellowstone_01	Yellowstone_04	Angus_01	485935	480066	0.00607556	0.00607556	0.00234095	2.59534
Vermejo_01	Yellowstone_04	Angus_01	444243	460697	-0.0181824	-0.0181824	0.00615603	-2.9536
Vermejo_02	Yellowstone_04	Angus_01	451447	491707	-0.0426866	-0.0426866	0.00702753	-6.07419
HistW_1892	Yellowstone_04	Angus_01	467387	462439	0.00532143	0.00532143	0.00174146	3.05573
HistW_1921	Yellowstone_04	Angus_01	690831	616783	0.0566283	0.0566283	0.00204357	27.7105
HistW_1937	Yellowstone_04	Angus_01	583676	905245	-0.215975	-0.215975	0.00212477	-101.646
WindCave_01	Yellowstone_04	Angus_01	490643	376208	0.132012	0.132012	0.00202196	65.2894
WindCave_02	Yellowstone_04	Angus_01	555767	506250	0.0466254	0.0466254	0.00541634	8.6083
Yellowstone_1925	Yellowstone_04	Angus_01	575594	572222	0.00293775	0.00293775	0.00198002	1.4837
Yellowstone_03	Yellowstone_04	Angus_01	397371	396944	0.00053757	0.00053757	0.00197243	0.272542
Charolais_01	Yellowstone_05	Angus_01	396461	9206422	-0.917429	-0.917429	0.0016525	-555.177
Hereford_01	Yellowstone_05	Angus_01	390662	9199231	-0.918526	-0.918526	0.00150684	-609.572
Holstein_01	Yellowstone_05	Angus_01	376686	9277258	-0.921962	-0.921962	0.00153506	-600.605
Caprock_01	Yellowstone_05	Angus_01	570140	562038	0.00715612	0.00715612	0.0082112	0.871506
Caprock_02	Yellowstone_05	Angus_01	476562	475360	0.00126271	0.00126271	0.00792018	0.159429
HistP_1909	Yellowstone_05	Angus_01	634766	525046	0.0946015	0.0946015	0.00216779	43.6396
ElkIslandP_01	Yellowstone_05	Angus_01	488650	392887	0.108632	0.108632	0.00248417	43.7296
ElkIslandP_02	Yellowstone_05	Angus_01	541102	405111	0.143721	0.143721	0.00208272	69.0065
ElkIslandW_01	Yellowstone_05	Angus_01	419953	389557	0.0375486	0.0375486	0.00198716	18.8956
ElkIslandW_02	Yellowstone_05	Angus_01	425686	410982	0.0175745	0.0175745	0.00246466	7.1306
Mackenzie_01	Yellowstone_05	Angus_01	424524	401029	0.0284597	0.0284597	0.0017595	16.1749
Mackenzie_02	Yellowstone_05	Angus_01	428728	420446	0.00975301	0.00975301	0.00227139	4.29385
Yellowstone_02	Yellowstone_05	Angus_01	410014	374520	0.0452421	0.0452421	0.0018744	24.1368
HistP_1886	Yellowstone_05	Angus_01	628531	586595	0.0345116	0.0345116	0.00169247	20.3913
SantaCataIsl_01	Yellowstone_05	Angus_01	488359	391625	0.109927	0.109927	0.00378254	29.0617
SantaCataIsl_02	Yellowstone_05	Angus_01	604720	499486	0.0953029	0.0953029	0.0034302	27.7835
Yellowstone_01	Yellowstone_05	Angus_01	486655	470807	0.0165521	0.0165521	0.00238632	6.93623
Vermejo_01	Yellowstone_05	Angus_01	443707	451415	-0.00861112	-0.00861112	0.00621626	-1.38526
Vermejo_02	Yellowstone_05	Angus_01	448329	479911	-0.0340235	-0.0340235	0.00721672	-4.71454
HistW_1892	Yellowstone_05	Angus_01	463789	449748	0.0153699	0.0153699	0.00174143	8.82601
HistW_1921	Yellowstone_05	Angus_01	686215	602228	0.0651849	0.0651849	0.00212738	30.6409
HistW_1937	Yellowstone_05	Angus_01	578380	879487	-0.206539	-0.206539	0.00218609	-94.4789
WindCave_01	Yellowstone_05	Angus_01	490155	369732	0.140045	0.140045	0.00207816	67.389
WindCave_02	Yellowstone_05	Angus_01	552560	493753	0.056204	0.056204	0.00551906	10.1836
Yellowstone_1925	Yellowstone_05	Angus_01	575666	562966	0.0111537	0.0111537	0.00202728	5.50182
Yellowstone_03	Yellowstone_05	Angus_01	392370	383279	0.0117205	0.0117205	0.00197461	5.9356
Yellowstone_04	Yellowstone_05	Angus_01	394798	386360	0.0108019	0.0108019	0.00164416	6.56985
Angus_01	Hereford_01	Charolais_01	874097	950211	-0.0417221	-0.0417221	0.00441183	-9.45688
Angus_01	Holstein_01	Charolais_01	909859	924555	-0.00801128	-0.00801128	0.0036719	-2.18178
Hereford_01	Holstein_01	Charolais_01	941784	880400	0.0336871	0.0336871	0.00426283	7.9025
Angus_01	Caprock_01	Charolais_01	416254	9312617	-0.914429	-0.914429	0.00173328	-527.572
Hereford_01	Caprock_01	Charolais_01	415562	9218762	-0.913733	-0.913733	0.00165126	-553.354
Holstein_01	Caprock_01	Charolais_01	404840	9290246	-0.916485	-0.916485	0.00171997	-532.85
Angus_01	Caprock_02	Charolais_01	349086	7512264	-0.911189	-0.911189	0.00184029	-495.133
Hereford_01	Caprock_02	Charolais_01	355363	7437549	-0.908798	-0.908798	0.00178717	-508.514
Holstein_01	Caprock_02	Charolais_01	340358	7496825	-0.913143	-0.913143	0.0018221	-501.149
Caprock_01	Caprock_02	Charolais_01	484008	468716	0.0160508	0.0160508	0.00637979	2.51588
Angus_01	HistP_1909	Charolais_01	417590	9434836	-0.915231	-0.915231	0.00154488	-592.428
Hereford_01	HistP_1909	Charolais_01	423878	9347270	-0.913239	-0.913239	0.00156126	-584.937
Holstein_01	HistP_1909	Charolais_01	409810	9415847	-0.916584	-0.916584	0.00161444	-567.742
Caprock_01	HistP_1909	Charolais_01	668582	767446	-0.0688455	-0.0688455	0.00663734	-10.3724
Caprock_02	HistP_1909	Charolais_01	542798	643617	-0.0849778	-0.0849778	0.00626115	-13.5722
Angus_01	ElkIslandP_01	Charolais_01	337877	7469133	-0.913443	-0.913443	0.00155564	-587.183
Hereford_01	ElkIslandP_01	Charolais_01	345922	7395573	-0.910632	-0.910632	0.00160672	-566.764
Holstein_01	ElkIslandP_01	Charolais_01	330815	7454354	-0.915014	-0.915014	0.00162522	-563.01
Caprock_01	ElkIslandP_01	Charolais_01	520862	596090	-0.0673511	-0.0673511	0.00689997	-9.76108
Caprock_02	ElkIslandP_01	Charolais_01	440034	521330	-0.0845632	-0.0845632	0.00641557	-13.1809
HistP_1909	ElkIslandP_01	Charolais_01	556292	552135	0.00375036	0.00375036	0.00152436	2.46029
Angus_01	ElkIslandP_02	Charolais_01	347721	7894667	-0.915626	-0.915626	0.00158078	-579.224
Hereford_01	ElkIslandP_02	Charolais_01	344663	7810484	-0.915474	-0.915474	0.00148441	-616.727
Holstein_01	ElkIslandP_02	Charolais_01	339108	7879318	-0.917476	-0.917476	0.00157708	-581.758
Caprock_01	ElkIslandP_02	Charolais_01	538307	653140	-0.0963811	-0.0963811	0.00639503	-15.0713
Caprock_02	ElkIslandP_02	Charolais_01	458092	575530	-0.113618	-0.113618	0.00614353	-18.4939
HistP_1909	ElkIslandP_02	Charolais_01	587089	618151	-0.0257725	-0.0257725	0.00172716	-14.9218
ElkIslandP_01	ElkIslandP_02	Charolais_01	456865	489406	-0.0343887	-0.0343887	0.00172511	-19.9342
Angus_01	ElkIslandW_01	Charolais_01	398996	9148535	-0.916419	-0.916419	0.00159314	-575.23
Hereford_01	ElkIslandW_01	Charolais_01	403840	9066775	-0.914717	-0.914717	0.00151575	-603.474
Holstein_01	ElkIslandW_01	Charolais_01	388665	9129144	-0.918329	-0.918329	0.00159335	-576.351
Caprock_01	ElkIslandW_01	Charolais_01	540112	561752	-0.0196394	-0.0196394	0.00802336	-2.44778
Caprock_02	ElkIslandW_01	Charolais_01	452779	477119	-0.0261749	-0.0261749	0.00781097	-3.35105
HistP_1909	ElkIslandW_01	Charolais_01	596668	518038	0.0705388	0.0705388	0.00214078	32.95
ElkIslandP_01	ElkIslandW_01	Charolais_01	469208	398887	0.0810061	0.0810061	0.00252042	32.1399
ElkIslandP_02	ElkIslandW_01	Charolais_01	518486	409199	0.117806	0.117806	0.00194228	60.6536
Angus_01	ElkIslandW_02	Charolais_01	406595	9108564	-0.914537	-0.914537	0.00160008	-571.559
Hereford_01	ElkIslandW_02	Charolais_01	422114	9037237	-0.910752	-0.910752	0.0016002	-569.149
Holstein_01	ElkIslandW_02	Charolais_01	396355	9088406	-0.916423	-0.916423	0.00162969	-562.329
Caprock_01	ElkIslandW_02	Charolais_01	559865	566696	-0.00606359	-0.00606359	0.00817254	-0.741946
Caprock_02	ElkIslandW_02	Charolais_01	462904	473089	-0.0108815	-0.0108815	0.00785154	-1.38591
HistP_1909	ElkIslandW_02	Charolais_01	602299	509824	0.0831518	0.0831518	0.00181939	45.7031
ElkIslandP_01	ElkIslandW_02	Charolais_01	474961	391045	0.0969	0.0969	0.00208202	46.5414
ElkIslandP_02	ElkIslandW_02	Charolais_01	533461	411576	0.128974	0.128974	0.00225471	57.2019
ElkIslandW_01	ElkIslandW_02	Charolais_01	353783	339052	0.0212619	0.0212619	0.00229303	9.27241
Angus_01	Mackenzie_01	Charolais_01	408264	9326351	-0.916121	-0.916121	0.00157434	-581.91
Hereford_01	Mackenzie_01	Charolais_01	414784	9239919	-0.914076	-0.914076	0.0014863	-615.001
Holstein_01	Mackenzie_01	Charolais_01	397219	9305233	-0.91812	-0.91812	0.00156692	-585.938
Caprock_01	Mackenzie_01	Charolais_01	556502	573563	-0.0150974	-0.0150974	0.00797801	-1.89237
Caprock_02	Mackenzie_01	Charolais_01	463296	481782	-0.0195603	-0.0195603	0.00782537	-2.4996
HistP_1909	Mackenzie_01	Charolais_01	615172	533340	0.0712505	0.0712505	0.00215335	33.0883
ElkIslandP_01	Mackenzie_01	Charolais_01	480294	402775	0.0877836	0.0877836	0.00247605	35.4531
ElkIslandP_02	Mackenzie_01	Charolais_01	528968	412521	0.123684	0.123684	0.00193488	63.9232
ElkIslandW_01	Mackenzie_01	Charolais_01	358134	347954	0.0144175	0.0144175	0.00169105	8.52573
ElkIslandW_02	Mackenzie_01	Charolais_01	363202	368203	-0.00683752	-0.00683752	0.00232328	-2.94305
Angus_01	Mackenzie_02	Charolais_01	416816	9329657	-0.914468	-0.914468	0.00156074	-585.918
Hereford_01	Mackenzie_02	Charolais_01	434826	9256297	-0.910263	-0.910263	0.00155192	-586.542
Holstein_01	Mackenzie_02	Charolais_01	407574	9309580	-0.916112	-0.916112	0.00159643	-573.85
Caprock_01	Mackenzie_02	Charolais_01	575486	580640	-0.00445799	-0.00445799	0.00807345	-0.55218
Caprock_02	Mackenzie_02	Charolais_01	471280	477336	-0.00638404	-0.00638404	0.007817	-0.816686
HistP_1909	Mackenzie_02	Charolais_01	622394	529564	0.0805845	0.0805845	0.00176641	45.6205
ElkIslandP_01	Mackenzie_02	Charolais_01	488052	398145	0.101453	0.101453	0.00202471	50.1073
ElkIslandP_02	Mackenzie_02	Charolais_01	546004	417308	0.133597	0.133597	0.00220972	60.4589
ElkIslandW_01	Mackenzie_02	Charolais_01	378529	354846	0.0322932	0.0322932	0.00228602	14.1264
ElkIslandW_02	Mackenzie_02	Charolais_01	375964	367593	0.0112581	0.0112581	0.0017025	6.61267
Mackenzie_01	Mackenzie_02	Charolais_01	381020	368138	0.0171953	0.0171953	0.00226221	7.6011
Angus_01	Yellowstone_02	Charolais_01	411956	9372173	-0.915791	-0.915791	0.00158855	-576.495
Hereford_01	Yellowstone_02	Charolais_01	416939	9284084	-0.914042	-0.914042	0.00152942	-597.64
Holstein_01	Yellowstone_02	Charolais_01	401986	9351354	-0.91757	-0.91757	0.00164294	-558.494
Caprock_01	Yellowstone_02	Charolais_01	552069	585182	-0.0291167	-0.0291167	0.00785551	-3.70653
Caprock_02	Yellowstone_02	Charolais_01	462211	492748	-0.0319773	-0.0319773	0.00764969	-4.18021
HistP_1909	Yellowstone_02	Charolais_01	621450	555655	0.0558956	0.0558956	0.00213532	26.1767
ElkIslandP_01	Yellowstone_02	Charolais_01	477829	411940	0.0740518	0.0740518	0.00246377	30.0564
ElkIslandP_02	Yellowstone_02	Charolais_01	524062	420313	0.10986	0.10986	0.00199133	55.1692
ElkIslandW_01	Yellowstone_02	Charolais_01	400360	403302	-0.00366074	-0.00366074	0.00175314	-2.0881
ElkIslandW_02	Yellowstone_02	Charolais_01	405532	423538	-0.0217183	-0.0217183	0.00225728	-9.62147
Mackenzie_01	Yellowstone_02	Charolais_01	406675	420882	-0.0171674	-0.0171674	0.00166586	-10.3054
Mackenzie_02	Yellowstone_02	Charolais_01	413759	439604	-0.0302861	-0.0302861	0.00220192	-13.7544
Angus_01	HistP_1886	Charolais_01	352364	7913661	-0.914744	-0.914744	0.00148735	-615.017
Hereford_01	HistP_1886	Charolais_01	332714	7805687	-0.918236	-0.918236	0.00141625	-648.355
Holstein_01	HistP_1886	Charolais_01	345458	7896663	-0.916172	-0.916172	0.0015443	-593.261
Caprock_01	HistP_1886	Charolais_01	726291	734649	-0.00572097	-0.00572097	0.00618645	-0.924759
Caprock_02	HistP_1886	Charolais_01	609456	641785	-0.0258376	-0.0258376	0.0058572	-4.41125
HistP_1909	HistP_1886	Charolais_01	755247	680794	0.051846	0.051846	0.00154023	33.6613
ElkIslandP_01	HistP_1886	Charolais_01	615986	569589	0.0391346	0.0391346	0.00192483	20.3314
ElkIslandP_02	HistP_1886	Charolais_01	671885	583404	0.0704866	0.0704866	0.00151697	46.4654
ElkIslandW_01	HistP_1886	Charolais_01	594785	611420	-0.0137912	-0.0137912	0.00170434	-8.09181
ElkIslandW_02	HistP_1886	Charolais_01	596857	627634	-0.0251345	-0.0251345	0.00200796	-12.5174
Mackenzie_01	HistP_1886	Charolais_01	615131	625047	-0.00799563	-0.00799563	0.00170164	-4.69878
Mackenzie_02	HistP_1886	Charolais_01	625482	645929	-0.0160821	-0.0160821	0.00195854	-8.21129
Yellowstone_02	HistP_1886	Charolais_01	634548	627998	0.00518793	0.00518793	0.00172374	3.00969
Angus_01	SantaCataIsl_01	Charolais_01	340544	7678642	-0.915068	-0.915068	0.00154382	-592.729
Hereford_01	SantaCataIsl_01	Charolais_01	342480	7596533	-0.913722	-0.913722	0.00154413	-591.738
Holstein_01	SantaCataIsl_01	Charolais_01	334007	7662870	-0.916466	-0.916466	0.0016097	-569.339
Caprock_01	SantaCataIsl_01	Charolais_01	525660	598201	-0.0645462	-0.0645462	0.00721937	-8.94071
Caprock_02	SantaCataIsl_01	Charolais_01	444123	522316	-0.0809084	-0.0809084	0.00694941	-11.6425
HistP_1909	SantaCataIsl_01	Charolais_01	577895	570729	0.00623877	0.00623877	0.00287674	2.16869
ElkIslandP_01	SantaCataIsl_01	Charolais_01	465091	460637	0.00481135	0.00481135	0.00290403	1.65678
ElkIslandP_02	SantaCataIsl_01	Charolais_01	512068	474402	0.0381826	0.0381826	0.00262264	14.5589
ElkIslandW_01	SantaCataIsl_01	Charolais_01	393075	461569	-0.0801433	-0.0801433	0.00368195	-21.7665
ElkIslandW_02	SantaCataIsl_01	Charolais_01	396627	478700	-0.0937627	-0.0937627	0.00388607	-24.1279
Mackenzie_01	SantaCataIsl_01	Charolais_01	397793	474350	-0.0877803	-0.0877803	0.00369438	-23.7605
Mackenzie_02	SantaCataIsl_01	Charolais_01	402338	490175	-0.0984154	-0.0984154	0.0039803	-24.7256
Yellowstone_02	SantaCataIsl_01	Charolais_01	407988	472978	-0.0737713	-0.0737713	0.00370918	-19.8889
HistP_1886	SantaCataIsl_01	Charolais_01	583871	644056	-0.0490135	-0.0490135	0.00255643	-19.1726
Angus_01	SantaCataIsl_02	Charolais_01	415545	9396396	-0.915298	-0.915298	0.00146431	-625.072
Hereford_01	SantaCataIsl_02	Charolais_01	426504	9313220	-0.91242	-0.91242	0.00152685	-597.583
Holstein_01	SantaCataIsl_02	Charolais_01	408159	9378421	-0.916588	-0.916588	0.00153955	-595.362
Caprock_01	SantaCataIsl_02	Charolais_01	645991	745141	-0.0712729	-0.0712729	0.00694214	-10.2667
Caprock_02	SantaCataIsl_02	Charolais_01	525012	627430	-0.0888704	-0.0888704	0.00657603	-13.5143
HistP_1909	SantaCataIsl_02	Charolais_01	692527	694078	-0.00111856	-0.00111856	0.00236392	-0.47318
ElkIslandP_01	SantaCataIsl_02	Charolais_01	536025	541541	-0.00511894	-0.00511894	0.00237737	-2.1532
ElkIslandP_02	SantaCataIsl_02	Charolais_01	598786	571480	0.0233332	0.0233332	0.00245757	9.49442
ElkIslandW_01	SantaCataIsl_02	Charolais_01	500892	575429	-0.0692516	-0.0692516	0.00334508	-20.7025
ElkIslandW_02	SantaCataIsl_02	Charolais_01	493170	580912	-0.0816902	-0.0816902	0.00323678	-25.2381
Mackenzie_01	SantaCataIsl_02	Charolais_01	513280	594009	-0.0729069	-0.0729069	0.00333002	-21.8939
Mackenzie_02	SantaCataIsl_02	Charolais_01	507988	600511	-0.0834669	-0.0834669	0.00317919	-26.2541
Yellowstone_02	SantaCataIsl_02	Charolais_01	522327	587622	-0.058827	-0.058827	0.00336317	-17.4916
HistP_1886	SantaCataIsl_02	Charolais_01	686841	764975	-0.0538181	-0.0538181	0.00247522	-21.7428
SantaCataIsl_01	SantaCataIsl_02	Charolais_01	529443	541050	-0.0108427	-0.0108427	0.00352366	-3.0771
Angus_01	Yellowstone_01	Charolais_01	426053	9264991	-0.912073	-0.912073	0.00157528	-578.99
Hereford_01	Yellowstone_01	Charolais_01	439474	9185095	-0.908677	-0.908677	0.00159757	-568.787
Holstein_01	Yellowstone_01	Charolais_01	416660	9244945	-0.913749	-0.913749	0.00161342	-566.342
Caprock_01	Yellowstone_01	Charolais_01	649604	653161	-0.00273035	-0.00273035	0.00740484	-0.368725
Caprock_02	Yellowstone_01	Charolais_01	528797	537493	-0.00815538	-0.00815538	0.00715098	-1.14046
HistP_1909	Yellowstone_01	Charolais_01	700212	604168	0.0736319	0.0736319	0.00159348	46.2083
ElkIslandP_01	Yellowstone_01	Charolais_01	544869	457232	0.0874533	0.0874533	0.00187119	46.7367
ElkIslandP_02	Yellowstone_01	Charolais_01	606421	480342	0.116013	0.116013	0.0021182	54.7699
ElkIslandW_01	Yellowstone_01	Charolais_01	497850	484729	0.0133536	0.0133536	0.00213466	6.25561
ElkIslandW_02	Yellowstone_01	Charolais_01	490184	491476	-0.00131614	-0.00131614	0.00176234	-0.746812
Mackenzie_01	Yellowstone_01	Charolais_01	506070	496122	0.00992624	0.00992624	0.00211422	4.69499
Mackenzie_02	Yellowstone_01	Charolais_01	502685	505177	-0.00247256	-0.00247256	0.00171563	-1.4412
Yellowstone_02	Yellowstone_01	Charolais_01	505047	479182	0.0262794	0.0262794	0.00210626	12.4768
HistP_1886	Yellowstone_01	Charolais_01	684285	656795	0.0204984	0.0204984	0.00176516	11.6128
SantaCataIsl_01	Yellowstone_01	Charolais_01	553896	464031	0.0882824	0.0882824	0.00345195	25.5746
SantaCataIsl_02	Yellowstone_01	Charolais_01	670060	575089	0.0762728	0.0762728	0.00292428	26.0826
Angus_01	Vermejo_01	Charolais_01	412564	9298340	-0.915031	-0.915031	0.00169737	-539.088
Hereford_01	Vermejo_01	Charolais_01	418576	9213161	-0.913084	-0.913084	0.00162139	-563.15
Holstein_01	Vermejo_01	Charolais_01	403194	9278717	-0.916712	-0.916712	0.00175118	-523.482
Caprock_01	Vermejo_01	Charolais_01	583666	568436	0.0132193	0.0132193	0.00902565	1.46464
Caprock_02	Vermejo_01	Charolais_01	481037	472665	0.00877842	0.00877842	0.00855759	1.02581
HistP_1909	Vermejo_01	Charolais_01	666030	552024	0.0935968	0.0935968	0.00496465	18.8527
ElkIslandP_01	Vermejo_01	Charolais_01	520823	418072	0.109438	0.109438	0.00527261	20.756
ElkIslandP_02	Vermejo_01	Charolais_01	570250	427735	0.142803	0.142803	0.00481937	29.631
ElkIslandW_01	Vermejo_01	Charolais_01	447666	406494	0.0482017	0.0482017	0.00606838	7.94309
ElkIslandW_02	Vermejo_01	Charolais_01	451943	426158	0.0293645	0.0293645	0.00629455	4.66507
Mackenzie_01	Vermejo_01	Charolais_01	450942	419249	0.0364207	0.0364207	0.00614577	5.92614
Mackenzie_02	Vermejo_01	Charolais_01	456175	436876	0.0216102	0.0216102	0.00632639	3.41588
Yellowstone_02	Vermejo_01	Charolais_01	469807	423944	0.0513152	0.0513152	0.00594254	8.63522
HistP_1886	Vermejo_01	Charolais_01	666519	631127	0.027274	0.027274	0.00450175	6.05854
SantaCataIsl_01	Vermejo_01	Charolais_01	508055	405814	0.111877	0.111877	0.00599196	18.6712
SantaCataIsl_02	Vermejo_01	Charolais_01	636606	524009	0.0970149	0.0970149	0.00566371	17.1292
Yellowstone_01	Vermejo_01	Charolais_01	544716	522943	0.0203932	0.0203932	0.00564757	3.61097
Angus_01	Vermejo_02	Charolais_01	412663	9274109	-0.914799	-0.914799	0.00158943	-575.552
Hereford_01	Vermejo_02	Charolais_01	420631	9189530	-0.912461	-0.912461	0.0016539	-551.705
Holstein_01	Vermejo_02	Charolais_01	403821	9255084	-0.916384	-0.916384	0.00166122	-551.631
Caprock_01	Vermejo_02	Charolais_01	621494	581804	0.0329844	0.0329844	0.0098738	3.34059
Caprock_02	Vermejo_02	Charolais_01	513113	489240	0.023817	0.023817	0.00976627	2.4387
HistP_1909	Vermejo_02	Charolais_01	695511	556587	0.110953	0.110953	0.00573325	19.3525
ElkIslandP_01	Vermejo_02	Charolais_01	541367	423541	0.122111	0.122111	0.00577712	21.137
ElkIslandP_02	Vermejo_02	Charolais_01	592854	433735	0.154998	0.154998	0.0054003	28.7017
ElkIslandW_01	Vermejo_02	Charolais_01	481521	417546	0.0711571	0.0711571	0.00707549	10.0568
ElkIslandW_02	Vermejo_02	Charolais_01	484405	435548	0.0531081	0.0531081	0.00728769	7.28738
Mackenzie_01	Vermejo_02	Charolais_01	484947	428152	0.0622003	0.0622003	0.00718405	8.6581
Mackenzie_02	Vermejo_02	Charolais_01	491763	447090	0.0475825	0.0475825	0.00737493	6.45193
Yellowstone_02	Vermejo_02	Charolais_01	502907	431229	0.0767319	0.0767319	0.00695906	11.0262
HistP_1886	Vermejo_02	Charolais_01	689337	631821	0.0435345	0.0435345	0.00536194	8.11918
SantaCataIsl_01	Vermejo_02	Charolais_01	532793	412856	0.12683	0.12683	0.00645818	19.6387
SantaCataIsl_02	Vermejo_02	Charolais_01	665474	528143	0.115055	0.115055	0.00597946	19.2416
Yellowstone_01	Vermejo_02	Charolais_01	573905	528073	0.0415907	0.0415907	0.00654287	6.35664
Vermejo_01	Vermejo_02	Charolais_01	455637	430377	0.0285097	0.0285097	0.00869515	3.27881
Angus_01	HistW_1892	Charolais_01	412191	9345047	-0.915511	-0.915511	0.00155872	-587.349
Hereford_01	HistW_1892	Charolais_01	410981	9250494	-0.914924	-0.914924	0.00143213	-638.856
Holstein_01	HistW_1892	Charolais_01	401261	9324046	-0.917481	-0.917481	0.00158839	-577.616
Caprock_01	HistW_1892	Charolais_01	601114	606716	-0.00463807	-0.00463807	0.00771763	-0.600971
Caprock_02	HistW_1892	Charolais_01	496053	509568	-0.0134395	-0.0134395	0.00756747	-1.77595
HistP_1909	HistW_1892	Charolais_01	653324	558939	0.0778585	0.0778585	0.00205941	37.8062
ElkIslandP_01	HistW_1892	Charolais_01	510817	428750	0.0873455	0.0873455	0.00236562	36.9229
ElkIslandP_02	HistW_1892	Charolais_01	562228	439257	0.122789	0.122789	0.00184179	66.6682
ElkIslandW_01	HistW_1892	Charolais_01	402743	384185	0.0235828	0.0235828	0.00167324	14.0941
ElkIslandW_02	HistW_1892	Charolais_01	402867	399591	0.00408246	0.00408246	0.00225665	1.80908
Mackenzie_01	HistW_1892	Charolais_01	411155	399083	0.0148993	0.0148993	0.00164962	9.03198
Mackenzie_02	HistW_1892	Charolais_01	427950	427217	0.000857143	0.000857143	0.00217074	0.394863
Yellowstone_02	HistW_1892	Charolais_01	472937	444489	0.0310085	0.0310085	0.0015728	19.7155
HistP_1886	HistW_1892	Charolais_01	646388	629963	0.0128687	0.0128687	0.00165534	7.77404
SantaCataIsl_01	HistW_1892	Charolais_01	510713	426332	0.0900501	0.0900501	0.00358296	25.1329
SantaCataIsl_02	HistW_1892	Charolais_01	638302	544933	0.0789099	0.0789099	0.00318691	24.7606
Yellowstone_01	HistW_1892	Charolais_01	546047	545911	0.000124547	0.000124547	0.00201745	0.0617348
Vermejo_01	HistW_1892	Charolais_01	472595	491001	-0.0191014	-0.0191014	0.0058804	-3.24831
Vermejo_02	HistW_1892	Charolais_01	480190	525149	-0.0447202	-0.0447202	0.00684792	-6.53048
Angus_01	HistW_1921	Charolais_01	332497	6974514	-0.908992	-0.908992	0.00156524	-580.737
Hereford_01	HistW_1921	Charolais_01	320473	6879163	-0.910975	-0.910975	0.00144085	-632.251
Holstein_01	HistW_1921	Charolais_01	325364	6959434	-0.910673	-0.910673	0.00157125	-579.586
Caprock_01	HistW_1921	Charolais_01	741328	783715	-0.027794	-0.027794	0.00555198	-5.00614
Caprock_02	HistW_1921	Charolais_01	603714	672136	-0.0536286	-0.0536286	0.0052573	-10.2008
HistP_1909	HistW_1921	Charolais_01	759832	732796	0.018113	0.018113	0.00129256	14.0133
ElkIslandP_01	HistW_1921	Charolais_01	611953	607323	0.00379734	0.00379734	0.00156371	2.42842
ElkIslandP_02	HistW_1921	Charolais_01	677970	635537	0.0323051	0.0323051	0.00169355	19.0754
ElkIslandW_01	HistW_1921	Charolais_01	567227	625878	-0.0491583	-0.0491583	0.00213671	-23.0066
ElkIslandW_02	HistW_1921	Charolais_01	559836	631690	-0.0603042	-0.0603042	0.00185368	-32.5322
Mackenzie_01	HistW_1921	Charolais_01	587852	643577	-0.0452523	-0.0452523	0.00211855	-21.3601
Mackenzie_02	HistW_1921	Charolais_01	588875	655648	-0.0536535	-0.0536535	0.0018499	-29.0035
Yellowstone_02	HistW_1921	Charolais_01	638888	677849	-0.029589	-0.029589	0.00200487	-14.7586
HistP_1886	HistW_1921	Charolais_01	711772	774106	-0.041951	-0.041951	0.00141102	-29.7309
SantaCataIsl_01	HistW_1921	Charolais_01	642645	632686	0.00780895	0.00780895	0.00255197	3.05998
SantaCataIsl_02	HistW_1921	Charolais_01	771997	730479	0.027633	0.027633	0.00211778	13.0481
Yellowstone_01	HistW_1921	Charolais_01	662684	742773	-0.0569843	-0.0569843	0.00179806	-31.6921
Vermejo_01	HistW_1921	Charolais_01	634971	711826	-0.057065	-0.057065	0.00420861	-13.5591
Vermejo_02	HistW_1921	Charolais_01	638694	734589	-0.069829	-0.069829	0.00483921	-14.4298
HistW_1892	HistW_1921	Charolais_01	596965	661564	-0.051329	-0.051329	0.00198931	-25.8024
Angus_01	HistW_1937	Charolais_01	424298	8949709	-0.909474	-0.909474	0.00158391	-574.197
Hereford_01	HistW_1937	Charolais_01	391660	8821983	-0.914983	-0.914983	0.0014271	-641.146
Holstein_01	HistW_1937	Charolais_01	415283	8930790	-0.911132	-0.911132	0.0015983	-570.063
Caprock_01	HistW_1937	Charolais_01	1036861	703828	0.191323	0.191323	0.00747039	25.6108
Caprock_02	HistW_1937	Charolais_01	843452	589215	0.177457	0.177457	0.00716239	24.7763
HistP_1909	HistW_1937	Charolais_01	1058435	622986	0.258977	0.258977	0.00199437	129.854
ElkIslandP_01	HistW_1937	Charolais_01	849495	507454	0.252066	0.252066	0.00219739	114.712
ElkIslandP_02	HistW_1937	Charolais_01	930830	527842	0.27627	0.27627	0.00211011	130.927
ElkIslandW_01	HistW_1937	Charolais_01	835856	514904	0.237609	0.237609	0.00218509	108.741
ElkIslandW_02	HistW_1937	Charolais_01	831652	527751	0.223555	0.223555	0.00204807	109.154
Mackenzie_01	HistW_1937	Charolais_01	874485	532007	0.243498	0.243498	0.00224483	108.47
Mackenzie_02	HistW_1937	Charolais_01	884486	550599	0.23266	0.23266	0.00205029	113.477
Yellowstone_02	HistW_1937	Charolais_01	949476	581636	0.240244	0.240244	0.00195505	122.884
HistP_1886	HistW_1937	Charolais_01	904455	585228	0.214292	0.214292	0.00199553	107.386
SantaCataIsl_01	HistW_1937	Charolais_01	907422	528897	0.263538	0.263538	0.00342107	77.0339
SantaCataIsl_02	HistW_1937	Charolais_01	1076301	639270	0.254744	0.254744	0.00304847	83.5644
Yellowstone_01	HistW_1937	Charolais_01	951132	629551	0.203444	0.203444	0.00184342	110.363
Vermejo_01	HistW_1937	Charolais_01	939964	626285	0.200274	0.200274	0.00549469	36.4486
Vermejo_02	HistW_1937	Charolais_01	939950	652400	0.180582	0.180582	0.00654959	27.5715
HistW_1892	HistW_1937	Charolais_01	893748	555108	0.233729	0.233729	0.00209146	111.754
HistW_1921	HistW_1937	Charolais_01	979657	586017	0.251419	0.251419	0.00180616	139.201
Angus_01	WindCave_01	Charolais_01	325209	7358233	-0.915348	-0.915348	0.00152585	-599.895
Hereford_01	WindCave_01	Charolais_01	324869	7276916	-0.914528	-0.914528	0.00148148	-617.307
Holstein_01	WindCave_01	Charolais_01	316984	7341992	-0.917226	-0.917226	0.00156747	-585.163
Caprock_01	WindCave_01	Charolais_01	496792	591995	-0.0874395	-0.0874395	0.00653481	-13.3806
Caprock_02	WindCave_01	Charolais_01	427499	525489	-0.102824	-0.102824	0.00626307	-16.4175
HistP_1909	WindCave_01	Charolais_01	549808	567470	-0.0158081	-0.0158081	0.00177176	-8.92224
ElkIslandP_01	WindCave_01	Charolais_01	443268	462359	-0.0210804	-0.0210804	0.00177308	-11.8892
ElkIslandP_02	WindCave_01	Charolais_01	487311	474913	0.0128847	0.0128847	0.00130376	9.88274
ElkIslandW_01	WindCave_01	Charolais_01	374034	467129	-0.110674	-0.110674	0.00209468	-52.8357
ElkIslandW_02	WindCave_01	Charolais_01	378296	484181	-0.122769	-0.122769	0.00237657	-51.6578
Mackenzie_01	WindCave_01	Charolais_01	376147	477790	-0.119029	-0.119029	0.00203517	-58.4858
Mackenzie_02	WindCave_01	Charolais_01	382508	495131	-0.128325	-0.128325	0.00235063	-54.5918
Yellowstone_02	WindCave_01	Charolais_01	382483	472746	-0.105542	-0.105542	0.00205156	-51.445
HistP_1886	WindCave_01	Charolais_01	555439	631182	-0.0638308	-0.0638308	0.00152749	-41.7879
SantaCataIsl_01	WindCave_01	Charolais_01	434586	458472	-0.0267463	-0.0267463	0.00269224	-9.93458
SantaCataIsl_02	WindCave_01	Charolais_01	526285	541219	-0.0139896	-0.0139896	0.00254476	-5.49742
Yellowstone_01	WindCave_01	Charolais_01	439275	551293	-0.113085	-0.113085	0.00219323	-51.5608
Vermejo_01	WindCave_01	Charolais_01	384893	510729	-0.140501	-0.140501	0.00492916	-28.5041
Vermejo_02	WindCave_01	Charolais_01	393096	535510	-0.153363	-0.153363	0.00562189	-27.2797
HistW_1892	WindCave_01	Charolais_01	402957	510176	-0.117419	-0.117419	0.00196284	-59.821
HistW_1921	WindCave_01	Charolais_01	602531	631140	-0.0231901	-0.0231901	0.00170687	-13.5864
HistW_1937	WindCave_01	Charolais_01	498624	877700	-0.275426	-0.275426	0.00221476	-124.359
Angus_01	WindCave_02	Charolais_01	411410	9369449	-0.915875	-0.915875	0.00152755	-599.572
Hereford_01	WindCave_02	Charolais_01	412325	9276091	-0.914883	-0.914883	0.00149742	-610.971
Holstein_01	WindCave_02	Charolais_01	402530	9349765	-0.917449	-0.917449	0.00157888	-581.075
Caprock_01	WindCave_02	Charolais_01	641710	691300	-0.0372015	-0.0372015	0.00786246	-4.73154
Caprock_02	WindCave_02	Charolais_01	527723	585735	-0.0521008	-0.0521008	0.00731385	-7.12357
HistP_1909	WindCave_02	Charolais_01	702658	653655	0.0361296	0.0361296	0.00437503	8.25813
ElkIslandP_01	WindCave_02	Charolais_01	547215	508335	0.0368339	0.0368339	0.00472217	7.8002
ElkIslandP_02	WindCave_02	Charolais_01	599646	523222	0.0680614	0.0680614	0.00430976	15.7924
ElkIslandW_01	WindCave_02	Charolais_01	499196	526006	-0.0261509	-0.0261509	0.00540815	-4.83547
ElkIslandW_02	WindCave_02	Charolais_01	503494	544770	-0.0393756	-0.0393756	0.00555988	-7.08209
Mackenzie_01	WindCave_02	Charolais_01	507620	539765	-0.0306907	-0.0306907	0.00538323	-5.70117
Mackenzie_02	WindCave_02	Charolais_01	519895	563847	-0.0405558	-0.0405558	0.00543822	-7.45754
Yellowstone_02	WindCave_02	Charolais_01	521605	537383	-0.0148991	-0.0148991	0.00529767	-2.81239
HistP_1886	WindCave_02	Charolais_01	681414	713668	-0.0231198	-0.0231198	0.00401978	-5.75151
SantaCataIsl_01	WindCave_02	Charolais_01	537974	502942	0.033655	0.033655	0.00431723	7.7955
SantaCataIsl_02	WindCave_02	Charolais_01	669181	619634	0.0384438	0.0384438	0.00495054	7.76558
Yellowstone_01	WindCave_02	Charolais_01	584166	629599	-0.0374315	-0.0374315	0.00498014	-7.51615
Vermejo_01	WindCave_02	Charolais_01	507396	571693	-0.0595845	-0.0595845	0.00500877	-11.8961
Vermejo_02	WindCave_02	Charolais_01	528061	617212	-0.0778426	-0.0778426	0.00785319	-9.91222
HistW_1892	WindCave_02	Charolais_01	544560	588145	-0.0384787	-0.0384787	0.00517411	-7.43678
HistW_1921	WindCave_02	Charolais_01	737437	729867	0.00515912	0.00515912	0.00377593	1.36632
HistW_1937	WindCave_02	Charolais_01	643571	1027560	-0.229778	-0.229778	0.00500657	-45.8952
WindCave_01	WindCave_02	Charolais_01	523552	462739	0.0616583	0.0616583	0.00445692	13.8343
Angus_01	Yellowstone_1925	Charolais_01	397276	8797994	-0.913591	-0.913591	0.00148747	-614.193
Hereford_01	Yellowstone_1925	Charolais_01	398726	8712285	-0.912474	-0.912474	0.00149913	-608.67
Holstein_01	Yellowstone_1925	Charolais_01	390493	8782063	-0.914856	-0.914856	0.00157263	-581.735
Caprock_01	Yellowstone_1925	Charolais_01	706312	708967	-0.00187595	-0.00187595	0.00694158	-0.270249
Caprock_02	Yellowstone_1925	Charolais_01	580156	604306	-0.020389	-0.020389	0.00650315	-3.13525
HistP_1909	Yellowstone_1925	Charolais_01	744296	651349	0.0665979	0.0665979	0.0012415	53.6429
ElkIslandP_01	Yellowstone_1925	Charolais_01	595301	527103	0.0607606	0.0607606	0.00162288	37.44
ElkIslandP_02	Yellowstone_1925	Charolais_01	658590	552616	0.0874946	0.0874946	0.00177542	49.281
ElkIslandW_01	Yellowstone_1925	Charolais_01	575609	563286	0.0108201	0.0108201	0.00202002	5.35645
ElkIslandW_02	Yellowstone_1925	Charolais_01	567235	569315	-0.0018301	-0.0018301	0.0016939	-1.08041
Mackenzie_01	Yellowstone_1925	Charolais_01	584402	576971	0.00639846	0.00639846	0.00199477	3.20761
Mackenzie_02	Yellowstone_1925	Charolais_01	579937	584163	-0.00363027	-0.00363027	0.00166998	-2.17384
Yellowstone_02	Yellowstone_1925	Charolais_01	585088	562644	0.0195551	0.0195551	0.00198921	9.83057
HistP_1886	Yellowstone_1925	Charolais_01	718905	710298	0.00602224	0.00602224	0.00154133	3.90718
SantaCataIsl_01	Yellowstone_1925	Charolais_01	604554	540975	0.0555019	0.0555019	0.00291231	19.0577
SantaCataIsl_02	Yellowstone_1925	Charolais_01	717295	627703	0.0666112	0.0666112	0.00249253	26.7244
Yellowstone_01	Yellowstone_1925	Charolais_01	626747	627447	-0.000558127	-0.000558127	0.00155151	-0.359731
Vermejo_01	Yellowstone_1925	Charolais_01	597267	619172	-0.0180075	-0.0180075	0.00514619	-3.49919
Vermejo_02	Yellowstone_1925	Charolais_01	600301	645490	-0.0362733	-0.0362733	0.00598151	-6.06424
HistW_1892	Yellowstone_1925	Charolais_01	608987	609600	-0.000503042	-0.000503042	0.00191549	-0.262618
HistW_1921	Yellowstone_1925	Charolais_01	750742	709596	0.0281757	0.0281757	0.00125896	22.3801
HistW_1937	Yellowstone_1925	Charolais_01	674981	974692	-0.181679	-0.181679	0.00172352	-105.412
WindCave_01	Yellowstone_1925	Charolais_01	598287	512813	0.0769274	0.0769274	0.00181531	42.3769
WindCave_02	Yellowstone_1925	Charolais_01	681764	637864	0.033267	0.033267	0.00462587	7.1915
Angus_01	Yellowstone_03	Charolais_01	408901	9293765	-0.915714	-0.915714	0.00158358	-578.256
Hereford_01	Yellowstone_03	Charolais_01	412028	9202395	-0.91429	-0.91429	0.00147983	-617.836
Holstein_01	Yellowstone_03	Charolais_01	399402	9272896	-0.917413	-0.917413	0.00163931	-559.634
Caprock_01	Yellowstone_03	Charolais_01	574149	574151	-1.7417e-06	-1.7417e-06	0.00802838	-0.000216943
Caprock_02	Yellowstone_03	Charolais_01	476244	482170	-0.00618313	-0.00618313	0.00783951	-0.788715
HistP_1909	Yellowstone_03	Charolais_01	639715	538865	0.0855691	0.0855691	0.00213805	40.0221
ElkIslandP_01	Yellowstone_03	Charolais_01	492673	402817	0.100343	0.100343	0.00253347	39.6068
ElkIslandP_02	Yellowstone_03	Charolais_01	542093	412212	0.1361	0.1361	0.00210405	64.6848
ElkIslandW_01	Yellowstone_03	Charolais_01	421484	399541	0.0267263	0.0267263	0.0018759	14.2472
ElkIslandW_02	Yellowstone_03	Charolais_01	425260	418410	0.00811929	0.00811929	0.00224418	3.61793
Mackenzie_01	Yellowstone_03	Charolais_01	422076	407332	0.0177765	0.0177765	0.0016981	10.4685
Mackenzie_02	Yellowstone_03	Charolais_01	429550	426751	0.00326871	0.00326871	0.00222146	1.47143
Yellowstone_02	Yellowstone_03	Charolais_01	421422	392864	0.0350712	0.0350712	0.00178155	19.6858
HistP_1886	Yellowstone_03	Charolais_01	632939	601515	0.0254558	0.0254558	0.00172186	14.7839
SantaCataIsl_01	Yellowstone_03	Charolais_01	488923	397228	0.103476	0.103476	0.00372421	27.7845
SantaCataIsl_02	Yellowstone_03	Charolais_01	609198	511045	0.0876176	0.0876176	0.00340555	25.7279
Yellowstone_01	Yellowstone_03	Charolais_01	489659	482791	0.00706257	0.00706257	0.00213418	3.30927
Vermejo_01	Yellowstone_03	Charolais_01	441555	458968	-0.0193365	-0.0193365	0.00611517	-3.16206
Vermejo_02	Yellowstone_03	Charolais_01	453217	494803	-0.0438662	-0.0438662	0.00711029	-6.16939
HistW_1892	Yellowstone_03	Charolais_01	467904	464879	0.00324298	0.00324298	0.00166847	1.94369
HistW_1921	Yellowstone_03	Charolais_01	693540	617741	0.0578053	0.0578053	0.00203391	28.4208
HistW_1937	Yellowstone_03	Charolais_01	586632	905255	-0.21357	-0.21357	0.00201826	-105.819
WindCave_01	Yellowstone_03	Charolais_01	491179	376315	0.132409	0.132409	0.00216215	61.2396
WindCave_02	Yellowstone_03	Charolais_01	555680	505910	0.0468825	0.0468825	0.0054516	8.59977
Yellowstone_1925	Yellowstone_03	Charolais_01	576588	569771	0.00594665	0.00594665	0.00197523	3.01061
Angus_01	Yellowstone_04	Charolais_01	407485	9280976	-0.915882	-0.915882	0.00152608	-600.153
Hereford_01	Yellowstone_04	Charolais_01	411455	9191049	-0.914303	-0.914303	0.00147505	-619.846
Holstein_01	Yellowstone_04	Charolais_01	397693	9260666	-0.917648	-0.917648	0.0015959	-575.004
Caprock_01	Yellowstone_04	Charolais_01	571357	572624	-0.00110754	-0.00110754	0.00804146	-0.137728
Caprock_02	Yellowstone_04	Charolais_01	475337	481899	-0.00685515	-0.00685515	0.00786217	-0.871916
HistP_1909	Yellowstone_04	Charolais_01	636722	537412	0.0845815	0.0845815	0.00212496	39.8038
ElkIslandP_01	Yellowstone_04	Charolais_01	493178	404615	0.0986452	0.0986452	0.00249879	39.4772
ElkIslandP_02	Yellowstone_04	Charolais_01	542807	414128	0.13447	0.13447	0.00207008	64.959
ElkIslandW_01	Yellowstone_04	Charolais_01	420075	399268	0.0253947	0.0253947	0.00183192	13.8624
ElkIslandW_02	Yellowstone_04	Charolais_01	422718	417129	0.00665478	0.00665478	0.00224453	2.96489
Mackenzie_01	Yellowstone_04	Charolais_01	420531	408436	0.0145904	0.0145904	0.00176241	8.2787
Mackenzie_02	Yellowstone_04	Charolais_01	427049	426352	0.000816732	0.000816732	0.00222462	0.367133
Yellowstone_02	Yellowstone_04	Charolais_01	423066	395980	0.0330702	0.0330702	0.00173199	19.0938
HistP_1886	Yellowstone_04	Charolais_01	633160	601832	0.025367	0.025367	0.00170218	14.9027
SantaCataIsl_01	Yellowstone_04	Charolais_01	488862	398526	0.1018	0.1018	0.00370923	27.445
SantaCataIsl_02	Yellowstone_04	Charolais_01	607832	510842	0.0867009	0.0867009	0.00338585	25.6068
Yellowstone_01	Yellowstone_04	Charolais_01	483970	478055	0.00614849	0.00614849	0.00218738	2.81089
Vermejo_01	Yellowstone_04	Charolais_01	441976	460579	-0.0206115	-0.0206115	0.00611519	-3.37054
Vermejo_02	Yellowstone_04	Charolais_01	449286	493373	-0.0467688	-0.0467688	0.00706229	-6.62232
HistW_1892	Yellowstone_04	Charolais_01	464627	462970	0.00178634	0.00178634	0.00161857	1.10365
HistW_1921	Yellowstone_04	Charolais_01	690167	614323	0.0581407	0.0581407	0.00199835	29.0943
HistW_1937	Yellowstone_04	Charolais_01	582669	900077	-0.214068	-0.214068	0.0019979	-107.146
WindCave_01	Yellowstone_04	Charolais_01	489651	375692	0.131692	0.131692	0.00208251	63.2374
WindCave_02	Yellowstone_04	Charolais_01	553829	506079	0.0450511	0.0450511	0.00544501	8.27383
Yellowstone_1925	Yellowstone_04	Charolais_01	575290	569524	0.00503663	0.00503663	0.00196003	2.56966
Yellowstone_03	Yellowstone_04	Charolais_01	395463	396625	-0.00146701	-0.00146701	0.00166716	-0.879943
Angus_01	Yellowstone_05	Charolais_01	402971	9206422	-0.91613	-0.91613	0.0015587	-587.752
Hereford_01	Yellowstone_05	Charolais_01	406097	9117503	-0.914718	-0.914718	0.00152301	-600.597
Holstein_01	Yellowstone_05	Charolais_01	393530	9187289	-0.91785	-0.91785	0.0016415	-559.154
Caprock_01	Yellowstone_05	Charolais_01	569181	559745	0.00835839	0.00835839	0.00817288	1.0227
Caprock_02	Yellowstone_05	Charolais_01	475570	474534	0.00109041	0.00109041	0.0079523	0.137119
HistP_1909	Yellowstone_05	Charolais_01	634458	523997	0.095352	0.095352	0.00218204	43.6986
ElkIslandP_01	Yellowstone_05	Charolais_01	487972	391583	0.109588	0.109588	0.00252477	43.4052
ElkIslandP_02	Yellowstone_05	Charolais_01	540451	403855	0.144652	0.144652	0.00196298	73.69
ElkIslandW_01	Yellowstone_05	Charolais_01	418597	389554	0.0359376	0.0359376	0.00182531	19.6885
ElkIslandW_02	Yellowstone_05	Charolais_01	424169	410512	0.0163619	0.0163619	0.0022947	7.13032
Mackenzie_01	Yellowstone_05	Charolais_01	422567	401527	0.0255311	0.0255311	0.0016781	15.2142
Mackenzie_02	Yellowstone_05	Charolais_01	428449	419035	0.0111082	0.0111082	0.00226506	4.90413
Yellowstone_02	Yellowstone_05	Charolais_01	408260	373074	0.0450332	0.0450332	0.00166959	26.9726
HistP_1886	Yellowstone_05	Charolais_01	628280	584119	0.0364245	0.0364245	0.00170989	21.3022
SantaCataIsl_01	Yellowstone_05	Charolais_01	488093	390501	0.111077	0.111077	0.00374153	29.6877
SantaCataIsl_02	Yellowstone_05	Charolais_01	604642	497738	0.0969756	0.0969756	0.00342033	28.3527
Yellowstone_01	Yellowstone_05	Charolais_01	485289	468569	0.0175288	0.0175288	0.00221122	7.9272
Vermejo_01	Yellowstone_05	Charolais_01	442305	451524	-0.010314	-0.010314	0.00618165	-1.6685
Vermejo_02	Yellowstone_05	Charolais_01	446424	481256	-0.0375474	-0.0375474	0.00722267	-5.19855
HistW_1892	Yellowstone_05	Charolais_01	461728	450097	0.0127557	0.0127557	0.00159049	8.02002
HistW_1921	Yellowstone_05	Charolais_01	685774	599397	0.0672105	0.0672105	0.00205192	32.7549
HistW_1937	Yellowstone_05	Charolais_01	578045	874157	-0.203905	-0.203905	0.00210588	-96.8267
WindCave_01	Yellowstone_05	Charolais_01	489546	369001	0.140406	0.140406	0.00210788	66.6101
WindCave_02	Yellowstone_05	Charolais_01	551254	493371	0.0554103	0.0554103	0.00551851	10.0408
Yellowstone_1925	Yellowstone_05	Charolais_01	575669	559983	0.0138123	0.0138123	0.00202184	6.83155
Yellowstone_03	Yellowstone_05	Charolais_01	391200	383091	0.0104728	0.0104728	0.00171235	6.11606
Yellowstone_04	Yellowstone_05	Charolais_01	394529	385542	0.0115207	0.0115207	0.00172448	6.68069
Angus_01	Charolais_01	Hereford_01	874097	967299	-0.0506149	-0.0506149	0.00527972	-9.58665
Angus_01	Holstein_01	Hereford_01	881553	888849	-0.0041211	-0.0041211	0.00451702	-0.912349
Charolais_01	Holstein_01	Hereford_01	966162	880400	0.0464441	0.0464441	0.00538619	8.62281
Angus_01	Caprock_01	Hereford_01	391858	9299287	-0.919131	-0.919131	0.00207845	-442.22
Charolais_01	Caprock_01	Hereford_01	402583	9218762	-0.916315	-0.916315	0.00216012	-424.196
Holstein_01	Caprock_01	Hereford_01	376549	9281479	-0.922024	-0.922024	0.00169246	-544.782
Angus_01	Caprock_02	Hereford_01	321249	7503954	-0.917894	-0.917894	0.00213672	-429.581
Charolais_01	Caprock_02	Hereford_01	329741	7437549	-0.915095	-0.915095	0.00220253	-415.474
Holstein_01	Caprock_02	Hereford_01	309655	7489842	-0.920596	-0.920596	0.00178009	-517.162
Caprock_01	Caprock_02	Hereford_01	464389	467210	-0.00302813	-0.00302813	0.00628662	-0.481678
Angus_01	HistP_1909	Hereford_01	384375	9428328	-0.921658	-0.921658	0.00158693	-580.78
Charolais_01	HistP_1909	Hereford_01	394069	9347270	-0.919094	-0.919094	0.00166646	-551.526
Holstein_01	HistP_1909	Hereford_01	372506	9414383	-0.923876	-0.923876	0.00134566	-686.562
Caprock_01	HistP_1909	Hereford_01	648243	763973	-0.0819492	-0.0819492	0.00668408	-12.2604
Caprock_02	HistP_1909	Hereford_01	533135	632272	-0.0850664	-0.0850664	0.00653951	-13.0081
Angus_01	ElkIslandP_01	Hereford_01	309803	7460088	-0.920256	-0.920256	0.00166889	-551.418
Charolais_01	ElkIslandP_01	Hereford_01	319014	7395573	-0.917296	-0.917296	0.0017994	-509.778
Holstein_01	ElkIslandP_01	Hereford_01	300428	7448492	-0.922459	-0.922459	0.00144808	-637.023
Caprock_01	ElkIslandP_01	Hereford_01	501338	594725	-0.0852022	-0.0852022	0.00683497	-12.4656
Caprock_02	ElkIslandP_01	Hereford_01	429939	512531	-0.0876336	-0.0876336	0.00662524	-13.2272
HistP_1909	ElkIslandP_01	Hereford_01	543366	543521	-0.000142609	-0.000142609	0.0016006	-0.0890974
Angus_01	ElkIslandP_02	Hereford_01	326476	7878863	-0.920423	-0.920423	0.00163966	-561.351
Charolais_01	ElkIslandP_02	Hereford_01	334950	7810484	-0.917758	-0.917758	0.00172814	-531.067
Holstein_01	ElkIslandP_02	Hereford_01	316737	7865682	-0.922581	-0.922581	0.00139508	-661.309
Caprock_01	ElkIslandP_02	Hereford_01	535286	649811	-0.0966377	-0.0966377	0.00653995	-14.7765
Caprock_02	ElkIslandP_02	Hereford_01	456524	557758	-0.0998085	-0.0998085	0.00644886	-15.4769
HistP_1909	ElkIslandP_02	Hereford_01	583458	600121	-0.0140785	-0.0140785	0.00174463	-8.06961
ElkIslandP_01	ElkIslandP_02	Hereford_01	456191	470957	-0.0159263	-0.0159263	0.00161042	-9.8895
Angus_01	ElkIslandW_01	Hereford_01	364458	9147541	-0.923369	-0.923369	0.00149736	-616.664
Charolais_01	ElkIslandW_01	Hereford_01	373291	9066775	-0.920914	-0.920914	0.00157383	-585.143
Holstein_01	ElkIslandW_01	Hereford_01	352427	9132367	-0.925686	-0.925686	0.00129868	-712.792
Caprock_01	ElkIslandW_01	Hereford_01	526301	565574	-0.0359684	-0.0359684	0.00820243	-4.38509
Caprock_02	ElkIslandW_01	Hereford_01	443190	464811	-0.0238117	-0.0238117	0.00818253	-2.91006
HistP_1909	ElkIslandW_01	Hereford_01	582106	505100	0.0708293	0.0708293	0.00209176	33.861
ElkIslandP_01	ElkIslandW_01	Hereford_01	460003	384910	0.0888766	0.0888766	0.00243351	36.522
ElkIslandP_02	ElkIslandW_01	Hereford_01	506207	411998	0.102601	0.102601	0.00212822	48.2098
Angus_01	ElkIslandW_02	Hereford_01	361811	9117706	-0.923665	-0.923665	0.00147832	-624.808
Charolais_01	ElkIslandW_02	Hereford_01	370568	9037237	-0.921221	-0.921221	0.00156677	-587.974
Holstein_01	ElkIslandW_02	Hereford_01	349282	9101688	-0.926086	-0.926086	0.00127715	-725.12
Caprock_01	ElkIslandW_02	Hereford_01	527531	572815	-0.0411543	-0.0411543	0.00824208	-4.99319
Caprock_02	ElkIslandW_02	Hereford_01	443562	470433	-0.0293995	-0.0293995	0.00814465	-3.60967
HistP_1909	ElkIslandW_02	Hereford_01	577847	507166	0.065143	0.065143	0.00201563	32.3189
ElkIslandP_01	ElkIslandW_02	Hereford_01	456751	387122	0.0825112	0.0825112	0.00235519	35.0338
ElkIslandP_02	ElkIslandW_02	Hereford_01	504605	416045	0.0961929	0.0961929	0.00230695	41.697
ElkIslandW_01	ElkIslandW_02	Hereford_01	330605	335634	-0.00754834	-0.00754834	0.00204658	-3.68827
Angus_01	Mackenzie_01	Hereford_01	371806	9322803	-0.923296	-0.923296	0.0016975	-543.915
Charolais_01	Mackenzie_01	Hereford_01	380586	9239919	-0.92088	-0.92088	0.00174787	-526.857
Holstein_01	Mackenzie_01	Hereford_01	358217	9307606	-0.92588	-0.92588	0.00134618	-687.781
Caprock_01	Mackenzie_01	Hereford_01	541184	578474	-0.0333048	-0.0333048	0.00801367	-4.156
Caprock_02	Mackenzie_01	Hereford_01	452273	469556	-0.0187486	-0.0187486	0.00812282	-2.30814
HistP_1909	Mackenzie_01	Hereford_01	598631	521555	0.0688064	0.0688064	0.00207194	33.2087
ElkIslandP_01	Mackenzie_01	Hereford_01	469552	389484	0.0932068	0.0932068	0.00223329	41.7352
ElkIslandP_02	Mackenzie_01	Hereford_01	515284	416657	0.10583	0.10583	0.00203747	51.9416
ElkIslandW_01	Mackenzie_01	Hereford_01	352286	342968	0.0134023	0.0134023	0.00197274	6.79373
ElkIslandW_02	Mackenzie_01	Hereford_01	359144	344443	0.0208944	0.0208944	0.00227045	9.20276
Angus_01	Mackenzie_02	Hereford_01	369837	9337086	-0.923799	-0.923799	0.0015315	-603.199
Charolais_01	Mackenzie_02	Hereford_01	379485	9256297	-0.921234	-0.921234	0.0016127	-571.237
Holstein_01	Mackenzie_02	Hereford_01	357627	9322174	-0.926109	-0.926109	0.00129202	-716.792
Caprock_01	Mackenzie_02	Hereford_01	541624	588299	-0.0413081	-0.0413081	0.00807203	-5.11744
Caprock_02	Mackenzie_02	Hereford_01	450686	474923	-0.0261849	-0.0261849	0.00805946	-3.24897
HistP_1909	Mackenzie_02	Hereford_01	595138	527498	0.0602511	0.0602511	0.0018259	32.998
ElkIslandP_01	Mackenzie_02	Hereford_01	468517	393942	0.0864679	0.0864679	0.00222029	38.9444
ElkIslandP_02	Mackenzie_02	Hereford_01	516148	422837	0.0993743	0.0993743	0.00217463	45.6972
ElkIslandW_01	Mackenzie_02	Hereford_01	355416	351665	0.00530491	0.00530491	0.00205402	2.58269
ElkIslandW_02	Mackenzie_02	Hereford_01	362716	354195	0.0118857	0.0118857	0.00173259	6.8601
Mackenzie_01	Mackenzie_02	Hereford_01	358318	364514	-0.00857184	-0.00857184	0.00216042	-3.96767
Angus_01	Yellowstone_02	Hereford_01	376250	9366222	-0.922761	-0.922761	0.00158637	-581.681
Charolais_01	Yellowstone_02	Hereford_01	385440	9284084	-0.920277	-0.920277	0.00164558	-559.241
Holstein_01	Yellowstone_02	Hereford_01	364692	9351047	-0.924928	-0.924928	0.00143982	-642.39
Caprock_01	Yellowstone_02	Hereford_01	538406	588813	-0.044718	-0.044718	0.00799918	-5.59033
Caprock_02	Yellowstone_02	Hereford_01	452629	479426	-0.0287505	-0.0287505	0.00801494	-3.58711
HistP_1909	Yellowstone_02	Hereford_01	606833	541847	0.0565745	0.0565745	0.00205254	27.5632
ElkIslandP_01	Yellowstone_02	Hereford_01	468643	397371	0.0822989	0.0822989	0.00226651	36.3109
ElkIslandP_02	Yellowstone_02	Hereford_01	512756	422609	0.0963763	0.0963763	0.00204459	47.1372
ElkIslandW_01	Yellowstone_02	Hereford_01	396463	395590	0.0011022	0.0011022	0.00193015	0.571044
ElkIslandW_02	Yellowstone_02	Hereford_01	403578	397376	0.00774327	0.00774327	0.00216896	3.57003
Mackenzie_01	Yellowstone_02	Hereford_01	402735	412695	-0.0122144	-0.0122144	0.00186314	-6.55582
Mackenzie_02	Yellowstone_02	Hereford_01	412032	413392	-0.00164764	-0.00164764	0.00212854	-0.77407
Angus_01	HistP_1886	Hereford_01	351129	7874755	-0.914628	-0.914628	0.00164335	-556.563
Charolais_01	HistP_1886	Hereford_01	360914	7805687	-0.911612	-0.911612	0.00175949	-518.113
Holstein_01	HistP_1886	Hereford_01	341977	7862543	-0.916637	-0.916637	0.00144516	-634.282
Caprock_01	HistP_1886	Hereford_01	744968	713586	0.0215158	0.0215158	0.00646297	3.32909
Caprock_02	HistP_1886	Hereford_01	626358	608157	0.0147434	0.0147434	0.00624209	2.36194
HistP_1909	HistP_1886	Hereford_01	773900	646631	0.0895926	0.0895926	0.00142289	62.9652
ElkIslandP_01	HistP_1886	Hereford_01	632701	536765	0.082034	0.082034	0.00177513	46.213
ElkIslandP_02	HistP_1886	Hereford_01	687513	565435	0.0974326	0.0974326	0.00166277	58.5965
ElkIslandW_01	HistP_1886	Hereford_01	616714	582517	0.0285158	0.0285158	0.00195829	14.5616
ElkIslandW_02	HistP_1886	Hereford_01	620938	581698	0.0326283	0.0326283	0.00207299	15.7397
Mackenzie_01	HistP_1886	Hereford_01	639848	593391	0.0376707	0.0376707	0.00186358	20.2141
Mackenzie_02	HistP_1886	Hereford_01	651996	596769	0.0442253	0.0442253	0.00198076	22.3275
Yellowstone_02	HistP_1886	Hereford_01	658408	598368	0.047773	0.047773	0.00196892	24.2635
Angus_01	SantaCataIsl_01	Hereford_01	315874	7663409	-0.920826	-0.920826	0.00171249	-537.713
Charolais_01	SantaCataIsl_01	Hereford_01	324804	7596533	-0.917993	-0.917993	0.00184678	-497.079
Holstein_01	SantaCataIsl_01	Hereford_01	306850	7650539	-0.922877	-0.922877	0.00144186	-640.058
Caprock_01	SantaCataIsl_01	Hereford_01	517642	597346	-0.0714842	-0.0714842	0.00731997	-9.76564
Caprock_02	SantaCataIsl_01	Hereford_01	438187	506671	-0.0724807	-0.0724807	0.00720242	-10.0634
HistP_1909	SantaCataIsl_01	Hereford_01	568786	556007	0.0113612	0.0113612	0.00294526	3.85745
ElkIslandP_01	SantaCataIsl_01	Hereford_01	459119	443877	0.0168794	0.0168794	0.00282246	5.98037
ElkIslandP_02	SantaCataIsl_01	Hereford_01	503985	473636	0.0310437	0.0310437	0.00284938	10.8949
ElkIslandW_01	SantaCataIsl_01	Hereford_01	391253	452300	-0.0723689	-0.0723689	0.00392573	-18.4345
ElkIslandW_02	SantaCataIsl_01	Hereford_01	396303	452499	-0.0662062	-0.0662062	0.00401029	-16.5091
Mackenzie_01	SantaCataIsl_01	Hereford_01	396498	463364	-0.0777636	-0.0777636	0.00383012	-20.3032
Mackenzie_02	SantaCataIsl_01	Hereford_01	402682	463083	-0.069766	-0.069766	0.00403602	-17.2859
Yellowstone_02	SantaCataIsl_01	Hereford_01	405537	463979	-0.0672121	-0.0672121	0.00389275	-17.266
HistP_1886	SantaCataIsl_01	Hereford_01	560825	663445	-0.0838214	-0.0838214	0.00280399	-29.8936
Angus_01	SantaCataIsl_02	Hereford_01	378410	9394129	-0.922557	-0.922557	0.00149108	-618.717
Charolais_01	SantaCataIsl_02	Hereford_01	389252	9313220	-0.919762	-0.919762	0.0016262	-565.59
Holstein_01	SantaCataIsl_02	Hereford_01	367570	9380224	-0.924584	-0.924584	0.00128042	-722.097
Caprock_01	SantaCataIsl_02	Hereford_01	622571	745168	-0.0896348	-0.0896348	0.0070036	-12.7984
Caprock_02	SantaCataIsl_02	Hereford_01	512423	618923	-0.0941357	-0.0941357	0.00684269	-13.7571
HistP_1909	SantaCataIsl_02	Hereford_01	676801	686598	-0.00718572	-0.00718572	0.00249164	-2.88393
ElkIslandP_01	SantaCataIsl_02	Hereford_01	524048	532489	-0.00798931	-0.00798931	0.00253639	-3.14988
ElkIslandP_02	SantaCataIsl_02	Hereford_01	577907	571295	0.00575356	0.00575356	0.00256515	2.24297
ElkIslandW_01	SantaCataIsl_02	Hereford_01	485956	564967	-0.0751825	-0.0751825	0.00337412	-22.2821
ElkIslandW_02	SantaCataIsl_02	Hereford_01	487845	560390	-0.0692068	-0.0692068	0.0033515	-20.6495
Mackenzie_01	SantaCataIsl_02	Hereford_01	498404	581100	-0.0766055	-0.0766055	0.00332986	-23.0057
Mackenzie_02	SantaCataIsl_02	Hereford_01	502892	578352	-0.06979	-0.06979	0.0032208	-21.6685
Yellowstone_02	SantaCataIsl_02	Hereford_01	506043	577376	-0.0658406	-0.0658406	0.00337498	-19.5084
HistP_1886	SantaCataIsl_02	Hereford_01	648580	786797	-0.0962932	-0.0962932	0.00251908	-38.2255
SantaCataIsl_01	SantaCataIsl_02	Hereford_01	511440	536512	-0.0239248	-0.0239248	0.00362723	-6.59588
Angus_01	Yellowstone_01	Hereford_01	385746	9266925	-0.920075	-0.920075	0.00160389	-573.653
Charolais_01	Yellowstone_01	Hereford_01	395204	9185095	-0.917497	-0.917497	0.00167507	-547.735
Holstein_01	Yellowstone_01	Hereford_01	373278	9252101	-0.922439	-0.922439	0.00130209	-708.428
Caprock_01	Yellowstone_01	Hereford_01	618902	653403	-0.0271169	-0.0271169	0.00750877	-3.61137
Caprock_02	Yellowstone_01	Hereford_01	509812	529471	-0.0189159	-0.0189159	0.00746693	-2.53329
HistP_1909	Yellowstone_01	Hereford_01	677455	595872	0.0640707	0.0640707	0.00163874	39.0976
ElkIslandP_01	Yellowstone_01	Hereford_01	526302	447667	0.0807367	0.0807367	0.00212016	38.0805
ElkIslandP_02	Yellowstone_01	Hereford_01	578646	480167	0.0930089	0.0930089	0.00224889	41.3576
ElkIslandW_01	Yellowstone_01	Hereford_01	475783	474667	0.00117418	0.00117418	0.00210314	0.558299
ElkIslandW_02	Yellowstone_01	Hereford_01	478158	471301	0.00722201	0.00722201	0.00194306	3.71681
Mackenzie_01	Yellowstone_01	Hereford_01	484259	483668	0.000610583	0.000610583	0.00200256	0.304901
Mackenzie_02	Yellowstone_01	Hereford_01	491238	484256	0.0071574	0.0071574	0.00181284	3.94817
Yellowstone_02	Yellowstone_01	Hereford_01	481425	469708	0.012319	0.012319	0.00211791	5.81658
HistP_1886	Yellowstone_01	Hereford_01	639899	677683	-0.0286768	-0.0286768	0.00160354	-17.8834
SantaCataIsl_01	Yellowstone_01	Hereford_01	529330	459158	0.0709892	0.0709892	0.00352435	20.1425
SantaCataIsl_02	Yellowstone_01	Hereford_01	651274	562998	0.0726987	0.0726987	0.0029772	24.4184
Angus_01	Vermejo_01	Hereford_01	374207	9296090	-0.922607	-0.922607	0.00161699	-570.571
Charolais_01	Vermejo_01	Hereford_01	383193	9213161	-0.920138	-0.920138	0.00165852	-554.794
Holstein_01	Vermejo_01	Hereford_01	363581	9282233	-0.924614	-0.924614	0.00146719	-630.191
Caprock_01	Vermejo_01	Hereford_01	567169	573935	-0.00592935	-0.00592935	0.00925796	-0.640459
Caprock_02	Vermejo_01	Hereford_01	469406	460925	0.00911611	0.00911611	0.00887323	1.02737
HistP_1909	Vermejo_01	Hereford_01	648752	540347	0.0911657	0.0911657	0.00501665	18.1726
ElkIslandP_01	Vermejo_01	Hereford_01	509129	404871	0.114068	0.114068	0.00526104	21.6816
ElkIslandP_02	Vermejo_01	Hereford_01	556151	431277	0.126464	0.126464	0.0050219	25.1825
ElkIslandW_01	Vermejo_01	Hereford_01	440729	400804	0.0474432	0.0474432	0.00626762	7.56957
ElkIslandW_02	Vermejo_01	Hereford_01	447304	402136	0.0531739	0.0531739	0.00627501	8.47391
Mackenzie_01	Vermejo_01	Hereford_01	444462	413227	0.0364176	0.0364176	0.00628423	5.79508
Mackenzie_02	Vermejo_01	Hereford_01	451692	412672	0.045143	0.045143	0.00628542	7.18218
Yellowstone_02	Vermejo_01	Hereford_01	460476	419877	0.0461167	0.0461167	0.00606617	7.60229
HistP_1886	Vermejo_01	Hereford_01	634134	656180	-0.0170858	-0.0170858	0.0048108	-3.55154
SantaCataIsl_01	Vermejo_01	Hereford_01	496704	404786	0.101962	0.101962	0.00625396	16.3036
SantaCataIsl_02	Vermejo_01	Hereford_01	623261	509471	0.100456	0.100456	0.00575644	17.4511
Yellowstone_01	Vermejo_01	Hereford_01	531975	501322	0.0296652	0.0296652	0.00569545	5.20859
Angus_01	Vermejo_02	Hereford_01	372838	9273285	-0.922697	-0.922697	0.00134962	-683.671
Charolais_01	Vermejo_02	Hereford_01	382652	9189530	-0.920049	-0.920049	0.00151026	-609.199
Holstein_01	Vermejo_02	Hereford_01	362281	9256803	-0.924674	-0.924674	0.00126655	-730.075
Caprock_01	Vermejo_02	Hereford_01	604031	585291	0.0157569	0.0157569	0.009998	1.576
Caprock_02	Vermejo_02	Hereford_01	500523	475808	0.0253142	0.0253142	0.0100135	2.528
HistP_1909	Vermejo_02	Hereford_01	676418	545410	0.107223	0.107223	0.00579476	18.5034
ElkIslandP_01	Vermejo_02	Hereford_01	528948	409760	0.12697	0.12697	0.00577491	21.9866
ElkIslandP_02	Vermejo_02	Hereford_01	577657	437336	0.138248	0.138248	0.00563793	24.5211
ElkIslandW_01	Vermejo_02	Hereford_01	472253	412249	0.0678393	0.0678393	0.00728343	9.31419
ElkIslandW_02	Vermejo_02	Hereford_01	476856	411846	0.0731516	0.0731516	0.00728061	10.0475
Mackenzie_01	Vermejo_02	Hereford_01	476178	421330	0.0611114	0.0611114	0.00734443	8.32078
Mackenzie_02	Vermejo_02	Hereford_01	484667	422276	0.0687926	0.0687926	0.00726865	9.46429
Yellowstone_02	Vermejo_02	Hereford_01	491188	426608	0.0703642	0.0703642	0.00712359	9.87763
HistP_1886	Vermejo_02	Hereford_01	656299	656801	-0.000382301	-0.000382301	0.00567085	-0.0674152
SantaCataIsl_01	Vermejo_02	Hereford_01	520559	412297	0.116054	0.116054	0.00663753	17.4846
SantaCataIsl_02	Vermejo_02	Hereford_01	651284	513832	0.117973	0.117973	0.00595703	19.804
Yellowstone_01	Vermejo_02	Hereford_01	559980	507003	0.0496512	0.0496512	0.00656723	7.56045
Vermejo_01	Vermejo_02	Hereford_01	447663	423612	0.0276044	0.0276044	0.00885956	3.11577
Angus_01	HistW_1892	Hereford_01	382974	9334098	-0.921175	-0.921175	0.00162655	-566.338
Charolais_01	HistW_1892	Hereford_01	391042	9250494	-0.918884	-0.918884	0.00169133	-543.292
Holstein_01	HistW_1892	Hereford_01	370244	9317533	-0.923565	-0.923565	0.00144328	-639.905
Caprock_01	HistW_1892	Hereford_01	594563	605346	-0.00898652	-0.00898652	0.00785121	-1.1446
Caprock_02	HistW_1892	Hereford_01	492296	492465	-0.000171615	-0.000171615	0.00792898	-0.0216441
HistP_1909	HistW_1892	Hereford_01	645702	540934	0.0882899	0.0882899	0.00191941	45.9984
ElkIslandP_01	HistW_1892	Hereford_01	507296	410460	0.105514	0.105514	0.00201452	52.3768
ElkIslandP_02	HistW_1892	Hereford_01	556154	438491	0.118296	0.118296	0.00189325	62.4832
ElkIslandW_01	HistW_1892	Hereford_01	404404	373038	0.0403451	0.0403451	0.00186115	21.6775
ElkIslandW_02	HistW_1892	Hereford_01	406227	369723	0.0470443	0.0470443	0.00210579	22.3404
Mackenzie_01	HistW_1892	Hereford_01	413449	386581	0.0335837	0.0335837	0.0017475	19.2181
Mackenzie_02	HistW_1892	Hereford_01	432383	396497	0.0432946	0.0432946	0.00203	21.3274
Yellowstone_02	HistW_1892	Hereford_01	472398	433940	0.0424323	0.0424323	0.00161557	26.2646
HistP_1886	HistW_1892	Hereford_01	623075	650461	-0.0215039	-0.0215039	0.00184114	-11.6797
SantaCataIsl_01	HistW_1892	Hereford_01	507545	419789	0.0946326	0.0946326	0.00367674	25.7381
SantaCataIsl_02	HistW_1892	Hereford_01	634695	524359	0.0951949	0.0951949	0.0031789	29.9459
Yellowstone_01	HistW_1892	Hereford_01	542670	518159	0.0231055	0.0231055	0.00190059	12.157
Vermejo_01	HistW_1892	Hereford_01	474186	477798	-0.00379418	-0.00379418	0.0060889	-0.623131
Vermejo_02	HistW_1892	Hereford_01	481614	509682	-0.0283145	-0.0283145	0.00705211	-4.01503
Angus_01	HistW_1921	Hereford_01	325092	6938294	-0.910485	-0.910485	0.00175451	-518.94
Charolais_01	HistW_1921	Hereford_01	333100	6879163	-0.907629	-0.907629	0.00182118	-498.376
Holstein_01	HistW_1921	Hereford_01	316526	6927636	-0.912612	-0.912612	0.00153906	-592.966
Caprock_01	HistW_1921	Hereford_01	748994	767956	-0.0125001	-0.0125001	0.00569367	-2.19544
Caprock_02	HistW_1921	Hereford_01	615553	650856	-0.0278765	-0.0278765	0.00555634	-5.01705
HistP_1909	HistW_1921	Hereford_01	774021	710841	0.0425494	0.0425494	0.00135832	31.3251
ElkIslandP_01	HistW_1921	Hereford_01	623675	585879	0.0312479	0.0312479	0.00162735	19.2017
ElkIslandP_02	HistW_1921	Hereford_01	682133	623026	0.0452872	0.0452872	0.00163305	27.7317
ElkIslandW_01	HistW_1921	Hereford_01	579840	602243	-0.0189521	-0.0189521	0.0021827	-8.68288
ElkIslandW_02	HistW_1921	Hereford_01	581255	597959	-0.0141654	-0.0141654	0.00211046	-6.71197
Mackenzie_01	HistW_1921	Hereford_01	602314	616959	-0.0120113	-0.0120113	0.00203555	-5.90075
Mackenzie_02	HistW_1921	Hereford_01	611951	618112	-0.00500869	-0.00500869	0.00204917	-2.44425
Yellowstone_02	HistW_1921	Hereford_01	651304	653962	-0.00203637	-0.00203637	0.0019536	-1.04237
HistP_1886	HistW_1921	Hereford_01	700031	783030	-0.0559647	-0.0559647	0.00126215	-44.3409
SantaCataIsl_01	HistW_1921	Hereford_01	649443	614565	0.0275932	0.0275932	0.00259655	10.6269
SantaCataIsl_02	HistW_1921	Hereford_01	789400	703862	0.0572826	0.0572826	0.00223386	25.6429
Yellowstone_01	HistW_1921	Hereford_01	679108	709037	-0.0215604	-0.0215604	0.00188871	-11.4154
Vermejo_01	HistW_1921	Hereford_01	648634	685246	-0.0274477	-0.0274477	0.00432521	-6.346
Vermejo_02	HistW_1921	Hereford_01	652010	707005	-0.0404668	-0.0404668	0.0050123	-8.0735
HistW_1892	HistW_1921	Hereford_01	606208	643544	-0.0298747	-0.0298747	0.00188562	-15.8434
Angus_01	HistW_1937	Hereford_01	437595	8901581	-0.906288	-0.906288	0.00182956	-495.358
Charolais_01	HistW_1937	Hereford_01	449321	8821983	-0.903073	-0.903073	0.0019078	-473.358
Holstein_01	HistW_1937	Hereford_01	426080	8886001	-0.908489	-0.908489	0.00159752	-568.688
Caprock_01	HistW_1937	Hereford_01	1074201	671196	0.230896	0.230896	0.00778394	29.6631
Caprock_02	HistW_1937	Hereford_01	880635	552649	0.228835	0.228835	0.00762003	30.0308
HistP_1909	HistW_1937	Hereford_01	1103079	581542	0.309587	0.309587	0.00182689	169.462
ElkIslandP_01	HistW_1937	Hereford_01	887052	471128	0.306236	0.306236	0.00216003	141.774
ElkIslandP_02	HistW_1937	Hereford_01	962629	500681	0.315687	0.315687	0.00213259	148.03
ElkIslandW_01	HistW_1937	Hereford_01	876611	474842	0.297287	0.297287	0.00224621	132.35
ElkIslandW_02	HistW_1937	Hereford_01	880513	475712	0.298476	0.298476	0.0020817	143.381
Mackenzie_01	HistW_1937	Hereford_01	918473	487484	0.306545	0.306545	0.00230663	132.897
Mackenzie_02	HistW_1937	Hereford_01	937518	494104	0.309728	0.309728	0.00208418	148.609
Yellowstone_02	HistW_1937	Hereford_01	992167	539203	0.29579	0.29579	0.00203329	145.473
HistP_1886	HistW_1937	Hereford_01	919308	575353	0.230122	0.230122	0.00186422	123.442
SantaCataIsl_01	HistW_1937	Hereford_01	943230	494032	0.312537	0.312537	0.00348023	89.8035
SantaCataIsl_02	HistW_1937	Hereford_01	1123385	593820	0.308388	0.308388	0.00307122	100.412
Yellowstone_01	HistW_1937	Hereford_01	997128	577932	0.266146	0.266146	0.00174336	152.662
Vermejo_01	HistW_1937	Hereford_01	983882	581446	0.257094	0.257094	0.00571037	45.0223
Vermejo_02	HistW_1937	Hereford_01	983556	605404	0.237987	0.237987	0.00677582	35.123
HistW_1892	HistW_1937	Hereford_01	932940	519465	0.284683	0.284683	0.00220458	129.133
HistW_1921	HistW_1937	Hereford_01	1010118	572439	0.276564	0.276564	0.00187894	147.191
Angus_01	WindCave_01	Hereford_01	305223	7340953	-0.920163	-0.920163	0.00174563	-527.123
Charolais_01	WindCave_01	Hereford_01	314096	7276916	-0.917245	-0.917245	0.00186542	-491.711
Holstein_01	WindCave_01	Hereford_01	295417	7328788	-0.922505	-0.922505	0.00146909	-627.945
Caprock_01	WindCave_01	Hereford_01	492155	589891	-0.0903252	-0.0903252	0.00665213	-13.5784
Caprock_02	WindCave_01	Hereford_01	424136	509549	-0.0914795	-0.0914795	0.0065246	-14.0207
HistP_1909	WindCave_01	Hereford_01	543921	551652	-0.00705658	-0.00705658	0.00175314	-4.02512
ElkIslandP_01	WindCave_01	Hereford_01	439970	445773	-0.00655156	-0.00655156	0.00149904	-4.3705
ElkIslandP_02	WindCave_01	Hereford_01	481965	473258	0.00911515	0.00911515	0.00147235	6.19088
ElkIslandW_01	WindCave_01	Hereford_01	374942	457245	-0.0988997	-0.0988997	0.00241526	-40.9479
ElkIslandW_02	WindCave_01	Hereford_01	380888	457725	-0.0916239	-0.0916239	0.00265888	-34.4596
Mackenzie_01	WindCave_01	Hereford_01	377218	466493	-0.105812	-0.105812	0.00214862	-49.2466
Mackenzie_02	WindCave_01	Hereford_01	385741	468570	-0.0969542	-0.0969542	0.00241397	-40.1638
Yellowstone_02	WindCave_01	Hereford_01	383119	463113	-0.0945296	-0.0945296	0.0023635	-39.9957
HistP_1886	WindCave_01	Hereford_01	535438	647547	-0.0947679	-0.0947679	0.00172014	-55.0931
SantaCataIsl_01	WindCave_01	Hereford_01	431292	451940	-0.0233778	-0.0233778	0.00279859	-8.3534
SantaCataIsl_02	WindCave_01	Hereford_01	523890	522255	0.00156288	0.00156288	0.00259328	0.602665
Yellowstone_01	WindCave_01	Hereford_01	436695	526085	-0.0928457	-0.0928457	0.00226045	-41.074
Vermejo_01	WindCave_01	Hereford_01	386822	498585	-0.126228	-0.126228	0.00522181	-24.1732
Vermejo_02	WindCave_01	Hereford_01	394417	522030	-0.139248	-0.139248	0.00587494	-23.702
HistW_1892	WindCave_01	Hereford_01	399725	505843	-0.117184	-0.117184	0.00208612	-56.1731
HistW_1921	WindCave_01	Hereford_01	587627	636082	-0.0395968	-0.0395968	0.00168994	-23.431
HistW_1937	WindCave_01	Hereford_01	469664	909778	-0.319052	-0.319052	0.00229914	-138.77
Angus_01	WindCave_02	Hereford_01	382417	9358610	-0.921483	-0.921483	0.0015991	-576.251
Charolais_01	WindCave_02	Hereford_01	392357	9276091	-0.918838	-0.918838	0.00171652	-535.29
Holstein_01	WindCave_02	Hereford_01	370553	9343972	-0.923712	-0.923712	0.00135178	-683.332
Caprock_01	WindCave_02	Hereford_01	634313	689673	-0.0418131	-0.0418131	0.00806202	-5.18644
Caprock_02	WindCave_02	Hereford_01	522548	567927	-0.041614	-0.041614	0.0076032	-5.47322
HistP_1909	WindCave_02	Hereford_01	694109	636114	0.043598	0.043598	0.00441401	9.87719
ElkIslandP_01	WindCave_02	Hereford_01	542462	489856	0.0509591	0.0509591	0.00465196	10.9543
ElkIslandP_02	WindCave_02	Hereford_01	592388	521544	0.0635981	0.0635981	0.00445464	14.2768
ElkIslandW_01	WindCave_02	Hereford_01	498496	514160	-0.0154682	-0.0154682	0.00549797	-2.81345
ElkIslandW_02	WindCave_02	Hereford_01	504477	513933	-0.00928506	-0.00928506	0.00553404	-1.67781
Mackenzie_01	WindCave_02	Hereford_01	507524	525438	-0.0173424	-0.0173424	0.00540853	-3.20648
Mackenzie_02	WindCave_02	Hereford_01	521827	532212	-0.00985258	-0.00985258	0.00538473	-1.82973
Yellowstone_02	WindCave_02	Hereford_01	520579	525612	-0.00481078	-0.00481078	0.00535232	-0.898822
HistP_1886	WindCave_02	Hereford_01	657522	733352	-0.0545197	-0.0545197	0.00419932	-12.983
SantaCataIsl_01	WindCave_02	Hereford_01	534157	496526	0.0365107	0.0365107	0.00440556	8.28743
SantaCataIsl_02	WindCave_02	Hereford_01	665290	598795	0.0526033	0.0526033	0.00493652	10.656
Yellowstone_01	WindCave_02	Hereford_01	579769	601854	-0.0186904	-0.0186904	0.00496278	-3.76612
Vermejo_01	WindCave_02	Hereford_01	508662	556913	-0.0452817	-0.0452817	0.00519862	-8.71032
Vermejo_02	WindCave_02	Hereford_01	529451	601728	-0.0638953	-0.0638953	0.00803188	-7.95521
HistW_1892	WindCave_02	Hereford_01	538991	582747	-0.0390073	-0.0390073	0.0052504	-7.4294
HistW_1921	WindCave_02	Hereford_01	718517	738371	-0.0136277	-0.0136277	0.00382005	-3.56741
HistW_1937	WindCave_02	Hereford_01	606850	1066398	-0.274644	-0.274644	0.00512418	-53.5977
WindCave_01	WindCave_02	Hereford_01	518566	459193	0.0607236	0.0607236	0.00454315	13.3659
Angus_01	Yellowstone_1925	Hereford_01	373939	8789009	-0.91838	-0.91838	0.0014918	-615.62
Charolais_01	Yellowstone_1925	Hereford_01	385328	8712285	-0.91529	-0.91529	0.00165883	-551.768
Holstein_01	Yellowstone_1925	Hereford_01	365268	8774537	-0.920071	-0.920071	0.00141604	-649.751
Caprock_01	Yellowstone_1925	Hereford_01	698895	702209	-0.00236528	-0.00236528	0.00706664	-0.33471
Caprock_02	Yellowstone_1925	Hereford_01	581008	590536	-0.00813286	-0.00813286	0.00680088	-1.19585
HistP_1909	Yellowstone_1925	Hereford_01	745640	638862	0.0771238	0.0771238	0.00138631	55.6324
ElkIslandP_01	Yellowstone_1925	Hereford_01	596520	513325	0.0749609	0.0749609	0.00183219	40.9134
ElkIslandP_02	Yellowstone_1925	Hereford_01	651312	547563	0.0865386	0.0865386	0.00183119	47.2582
ElkIslandW_01	Yellowstone_1925	Hereford_01	574673	548080	0.0236855	0.0236855	0.00196734	12.0394
ElkIslandW_02	Yellowstone_1925	Hereford_01	576262	544636	0.0282149	0.0282149	0.0017845	15.8111
Mackenzie_01	Yellowstone_1925	Hereford_01	583936	559581	0.0212983	0.0212983	0.0019693	10.8152
Mackenzie_02	Yellowstone_1925	Hereford_01	589504	557359	0.0280286	0.0280286	0.00180283	15.547
Yellowstone_02	Yellowstone_1925	Hereford_01	582978	547814	0.0310968	0.0310968	0.00190485	16.3251
HistP_1886	Yellowstone_1925	Hereford_01	694775	725833	-0.0218625	-0.0218625	0.00148217	-14.7503
SantaCataIsl_01	Yellowstone_1925	Hereford_01	599201	530910	0.0604286	0.0604286	0.00299847	20.1532
SantaCataIsl_02	Yellowstone_1925	Hereford_01	721244	611543	0.0823095	0.0823095	0.0026495	31.0661
Yellowstone_01	Yellowstone_1925	Hereford_01	631250	604455	0.021684	0.021684	0.00158544	13.6769
Vermejo_01	Yellowstone_1925	Hereford_01	596608	601244	-0.00387026	-0.00387026	0.00524407	-0.738026
Vermejo_02	Yellowstone_1925	Hereford_01	600805	626764	-0.0211467	-0.0211467	0.00609905	-3.46721
HistW_1892	Yellowstone_1925	Hereford_01	603658	600830	0.00234789	0.00234789	0.00179755	1.30616
HistW_1921	Yellowstone_1925	Hereford_01	737901	720675	0.0118102	0.0118102	0.00136472	8.65392
HistW_1937	Yellowstone_1925	Hereford_01	649127	1012681	-0.21877	-0.21877	0.00163382	-133.901
WindCave_01	Yellowstone_1925	Hereford_01	590957	505549	0.0778911	0.0778911	0.00196649	39.6092
WindCave_02	Yellowstone_1925	Hereford_01	676070	628428	0.0365213	0.0365213	0.00468144	7.8013
Angus_01	Yellowstone_03	Hereford_01	376754	9285388	-0.922014	-0.922014	0.00174025	-529.819
Charolais_01	Yellowstone_03	Hereford_01	385500	9202395	-0.919586	-0.919586	0.0017759	-517.814
Holstein_01	Yellowstone_03	Hereford_01	364481	9269966	-0.924338	-0.924338	0.00149265	-619.261
Caprock_01	Yellowstone_03	Hereford_01	561452	575305	-0.0121864	-0.0121864	0.00816068	-1.49331
Caprock_02	Yellowstone_03	Hereford_01	467203	467261	-6.20677e-05	-6.20677e-05	0.00821036	-0.00755968
HistP_1909	Yellowstone_03	Hereford_01	625695	522113	0.0902433	0.0902433	0.00201698	44.7417
ElkIslandP_01	Yellowstone_03	Hereford_01	483982	385533	0.113223	0.113223	0.00217186	52.1318
ElkIslandP_02	Yellowstone_03	Hereford_01	530811	412911	0.124931	0.124931	0.00237027	52.7073
ElkIslandW_01	Yellowstone_03	Hereford_01	417316	390480	0.0332213	0.0332213	0.00232775	14.2718
ElkIslandW_02	Yellowstone_03	Hereford_01	423222	390466	0.0402562	0.0402562	0.00245458	16.4004
Mackenzie_01	Yellowstone_03	Hereford_01	419155	397088	0.0270348	0.0270348	0.00193707	13.9566
Mackenzie_02	Yellowstone_03	Hereford_01	428159	398126	0.036347	0.036347	0.00232382	15.6411
Yellowstone_02	Yellowstone_03	Hereford_01	415920	384600	0.0391246	0.0391246	0.00215817	18.1286
HistP_1886	Yellowstone_03	Hereford_01	604741	622753	-0.0146738	-0.0146738	0.00187859	-7.81106
SantaCataIsl_01	Yellowstone_03	Hereford_01	480406	392201	0.101082	0.101082	0.00382474	26.4285
SantaCataIsl_02	Yellowstone_03	Hereford_01	600419	491881	0.0993665	0.0993665	0.00341181	29.1243
Yellowstone_01	Yellowstone_03	Hereford_01	481513	457402	0.0256796	0.0256796	0.00204129	12.5801
Vermejo_01	Yellowstone_03	Hereford_01	438349	447765	-0.0106262	-0.0106262	0.00638597	-1.66399
Vermejo_02	Yellowstone_03	Hereford_01	449469	481179	-0.034073	-0.034073	0.00728206	-4.67904
HistW_1892	Yellowstone_03	Hereford_01	457552	462799	-0.00570109	-0.00570109	0.0019171	-2.97381
HistW_1921	Yellowstone_03	Hereford_01	669783	628310	0.0319492	0.0319492	0.00207447	15.4011
HistW_1937	Yellowstone_03	Hereford_01	545249	945578	-0.268528	-0.268528	0.00216807	-123.856
WindCave_01	Yellowstone_03	Hereford_01	482255	374539	0.12572	0.12572	0.00225129	55.8434
WindCave_02	Yellowstone_03	Hereford_01	545291	502274	0.0410638	0.0410638	0.00553073	7.42466
Yellowstone_1925	Yellowstone_03	Hereford_01	562018	565596	-0.00317307	-0.00317307	0.0019296	-1.64442
Angus_01	Yellowstone_04	Hereford_01	375119	9272902	-0.922239	-0.922239	0.00169648	-543.621
Charolais_01	Yellowstone_04	Hereford_01	384573	9191049	-0.919677	-0.919677	0.00180194	-510.38
Holstein_01	Yellowstone_04	Hereford_01	363284	9257536	-0.92448	-0.92448	0.00149264	-619.359
Caprock_01	Yellowstone_04	Hereford_01	559324	573514	-0.0125261	-0.0125261	0.00813888	-1.53904
Caprock_02	Yellowstone_04	Hereford_01	466649	466752	-0.000110349	-0.000110349	0.00822534	-0.0134158
HistP_1909	Yellowstone_04	Hereford_01	622724	520916	0.089021	0.089021	0.0019661	45.2779
ElkIslandP_01	Yellowstone_04	Hereford_01	484770	388013	0.11086	0.11086	0.00210058	52.776
ElkIslandP_02	Yellowstone_04	Hereford_01	531822	415040	0.123336	0.123336	0.00228662	53.938
ElkIslandW_01	Yellowstone_04	Hereford_01	416309	390638	0.0318125	0.0318125	0.0022041	14.4334
ElkIslandW_02	Yellowstone_04	Hereford_01	420979	389680	0.0386093	0.0386093	0.00233613	16.527
Mackenzie_01	Yellowstone_04	Hereford_01	417546	398499	0.0233406	0.0233406	0.00198738	11.7444
Mackenzie_02	Yellowstone_04	Hereford_01	425713	398312	0.0332526	0.0332526	0.0022824	14.5691
Yellowstone_02	Yellowstone_04	Hereford_01	417698	387845	0.0370595	0.0370595	0.0020808	17.8102
HistP_1886	Yellowstone_04	Hereford_01	605068	622940	-0.0145536	-0.0145536	0.00191273	-7.60884
SantaCataIsl_01	Yellowstone_04	Hereford_01	480168	393432	0.0992857	0.0992857	0.00374472	26.5135
SantaCataIsl_02	Yellowstone_04	Hereford_01	599120	491757	0.098419	0.098419	0.00335916	29.2987
Yellowstone_01	Yellowstone_04	Hereford_01	476297	453369	0.0246626	0.0246626	0.00208333	11.8381
Vermejo_01	Yellowstone_04	Hereford_01	438744	449751	-0.0123884	-0.0123884	0.00635236	-1.9502
Vermejo_02	Yellowstone_04	Hereford_01	445144	479677	-0.0373402	-0.0373402	0.00728134	-5.1282
HistW_1892	Yellowstone_04	Hereford_01	454216	460761	-0.00715319	-0.00715319	0.00179725	-3.98007
HistW_1921	Yellowstone_04	Hereford_01	666621	624721	0.0324469	0.0324469	0.00197641	16.4171
HistW_1937	Yellowstone_04	Hereford_01	541687	939709	-0.26868	-0.26868	0.00213757	-125.694
WindCave_01	Yellowstone_04	Hereford_01	480738	373976	0.12491	0.12491	0.00216272	57.7558
WindCave_02	Yellowstone_04	Hereford_01	543268	502385	0.0390981	0.0390981	0.00550673	7.10005
Yellowstone_1925	Yellowstone_04	Hereford_01	561233	565253	-0.00356862	-0.00356862	0.00186611	-1.91233
Yellowstone_03	Yellowstone_04	Hereford_01	388730	390051	-0.00169624	-0.00169624	0.00171735	-0.98771
Angus_01	Yellowstone_05	Hereford_01	369458	9199231	-0.922778	-0.922778	0.00147695	-624.786
Charolais_01	Yellowstone_05	Hereford_01	378915	9117503	-0.920198	-0.920198	0.00159967	-575.243
Holstein_01	Yellowstone_05	Hereford_01	358872	9183538	-0.924784	-0.924784	0.00140839	-656.626
Caprock_01	Yellowstone_05	Hereford_01	557011	559457	-0.00219084	-0.00219084	0.00834845	-0.262425
Caprock_02	Yellowstone_05	Hereford_01	466781	458491	0.00895953	0.00895953	0.0083643	1.07116
HistP_1909	Yellowstone_05	Hereford_01	620386	507712	0.0998796	0.0998796	0.00205164	48.6828
ElkIslandP_01	Yellowstone_05	Hereford_01	479636	374811	0.122682	0.122682	0.00230885	53.1353
ElkIslandP_02	Yellowstone_05	Hereford_01	529291	404088	0.134139	0.134139	0.0021784	61.5772
ElkIslandW_01	Yellowstone_05	Hereford_01	414233	380766	0.0420969	0.0420969	0.00192362	21.8843
ElkIslandW_02	Yellowstone_05	Hereford_01	421691	383150	0.0478865	0.0478865	0.00203534	23.5275
Mackenzie_01	Yellowstone_05	Hereford_01	418866	391166	0.0341962	0.0341962	0.00185097	18.4748
Mackenzie_02	Yellowstone_05	Hereford_01	426304	390825	0.0434191	0.0434191	0.00206479	21.0283
Yellowstone_02	Yellowstone_05	Hereford_01	402160	365295	0.0480354	0.0480354	0.00181827	26.4182
HistP_1886	Yellowstone_05	Hereford_01	601069	604333	-0.00270781	-0.00270781	0.00194519	-1.39205
SantaCataIsl_01	Yellowstone_05	Hereford_01	479769	385386	0.109094	0.109094	0.00394893	27.6261
SantaCataIsl_02	Yellowstone_05	Hereford_01	595165	478427	0.108736	0.108736	0.00341265	31.8626
Yellowstone_01	Yellowstone_05	Hereford_01	476997	443661	0.0362089	0.0362089	0.00203114	17.8269
Vermejo_01	Yellowstone_05	Hereford_01	438304	441023	-0.00309214	-0.00309214	0.00636434	-0.485853
Vermejo_02	Yellowstone_05	Hereford_01	442375	467760	-0.0278915	-0.0278915	0.00743822	-3.74975
HistW_1892	Yellowstone_05	Hereford_01	451321	447345	0.00442434	0.00442434	0.00168107	2.63185
HistW_1921	Yellowstone_05	Hereford_01	663524	609057	0.0428004	0.0428004	0.00200073	21.3924
HistW_1937	Yellowstone_05	Hereford_01	538188	912302	-0.257922	-0.257922	0.00211201	-122.122
WindCave_01	Yellowstone_05	Hereford_01	480602	367108	0.133883	0.133883	0.00240932	55.5688
WindCave_02	Yellowstone_05	Hereford_01	540554	489642	0.0494197	0.0494197	0.00558979	8.84107
Yellowstone_1925	Yellowstone_05	Hereford_01	562011	555966	0.00540709	0.00540709	0.00182254	2.96679
Yellowstone_03	Yellowstone_05	Hereford_01	383999	376142	0.0103362	0.0103362	0.00196745	5.25363
Yellowstone_04	Yellowstone_05	Hereford_01	387561	378844	0.0113739	0.0113739	0.00184509	6.16441
Angus_01	Charolais_01	Holstein_01	909859	1014161	-0.0542105	-0.0542105	0.00488246	-11.1031
Angus_01	Hereford_01	Holstein_01	881553	961446	-0.0433494	-0.0433494	0.00447688	-9.68297
Charolais_01	Hereford_01	Holstein_01	966162	941784	0.0127771	0.0127771	0.00540697	2.36308
Angus_01	Caprock_01	Holstein_01	405540	9379678	-0.917112	-0.917112	0.00188705	-486.004
Charolais_01	Caprock_01	Holstein_01	418815	9290246	-0.913727	-0.913727	0.00221017	-413.42
Hereford_01	Caprock_01	Holstein_01	403159	9281479	-0.916743	-0.916743	0.00170097	-538.953
Angus_01	Caprock_02	Holstein_01	338257	7568641	-0.91444	-0.91444	0.00192773	-474.361
Charolais_01	Caprock_02	Holstein_01	348307	7496825	-0.911204	-0.911204	0.00220072	-414.048
Hereford_01	Caprock_02	Holstein_01	342879	7489842	-0.91245	-0.91245	0.00176443	-517.136
Caprock_01	Caprock_02	Holstein_01	483443	470531	0.013535	0.013535	0.00631704	2.14261
Angus_01	HistP_1909	Holstein_01	400632	9507133	-0.919128	-0.919128	0.00142627	-644.429
Charolais_01	HistP_1909	Holstein_01	412422	9415847	-0.916074	-0.916074	0.00165817	-552.461
Hereford_01	HistP_1909	Holstein_01	404513	9414383	-0.917605	-0.917605	0.00127886	-717.516
Caprock_01	HistP_1909	Holstein_01	663186	773758	-0.0769494	-0.0769494	0.00669992	-11.4851
Caprock_02	HistP_1909	Holstein_01	539425	646856	-0.0905612	-0.0905612	0.0063699	-14.217
Angus_01	ElkIslandP_01	Holstein_01	324608	7525766	-0.917301	-0.917301	0.00146714	-625.232
Charolais_01	ElkIslandP_01	Holstein_01	334476	7454354	-0.914114	-0.914114	0.00168496	-542.515
Hereford_01	ElkIslandP_01	Holstein_01	330776	7448492	-0.91496	-0.91496	0.00131909	-693.627
Caprock_01	ElkIslandP_01	Holstein_01	518455	600126	-0.073013	-0.073013	0.00700508	-10.4229
Caprock_02	ElkIslandP_01	Holstein_01	438792	523564	-0.088088	-0.088088	0.0064842	-13.585
HistP_1909	ElkIslandP_01	Holstein_01	555712	550599	0.00462167	0.00462167	0.00153832	3.00435
Angus_01	ElkIslandP_02	Holstein_01	333589	7953684	-0.919494	-0.919494	0.00146144	-629.172
Charolais_01	ElkIslandP_02	Holstein_01	343517	7879318	-0.916448	-0.916448	0.00169567	-540.462
Hereford_01	ElkIslandP_02	Holstein_01	330826	7865682	-0.919276	-0.919276	0.00126942	-724.173
Caprock_01	ElkIslandP_02	Holstein_01	536840	657239	-0.10083	-0.10083	0.00645474	-15.6211
Caprock_02	ElkIslandP_02	Holstein_01	457493	577036	-0.115553	-0.115553	0.00619499	-18.6527
HistP_1909	ElkIslandP_02	Holstein_01	587778	615465	-0.0230103	-0.0230103	0.00175301	-13.1262
ElkIslandP_01	ElkIslandP_02	Holstein_01	457495	488092	-0.0323577	-0.0323577	0.00177436	-18.2362
Angus_01	ElkIslandW_01	Holstein_01	383207	9217484	-0.920171	-0.920171	0.00141932	-648.319
Charolais_01	ElkIslandW_01	Holstein_01	393875	9129144	-0.917279	-0.917279	0.00162907	-563.069
Hereford_01	ElkIslandW_01	Holstein_01	388040	9132367	-0.918482	-0.918482	0.00125751	-730.399
Caprock_01	ElkIslandW_01	Holstein_01	538224	566349	-0.0254623	-0.0254623	0.00820769	-3.10225
Caprock_02	ElkIslandW_01	Holstein_01	451958	478939	-0.0289839	-0.0289839	0.00793698	-3.65175
HistP_1909	ElkIslandW_01	Holstein_01	596975	515045	0.0736767	0.0736767	0.00216378	34.0499
ElkIslandP_01	ElkIslandW_01	Holstein_01	469689	397419	0.083346	0.083346	0.0025603	32.5532
ElkIslandP_02	ElkIslandW_01	Holstein_01	518383	409166	0.117748	0.117748	0.00204727	57.5147
Angus_01	ElkIslandW_02	Holstein_01	390650	9177236	-0.918341	-0.918341	0.00145066	-633.053
Charolais_01	ElkIslandW_02	Holstein_01	401108	9088406	-0.915463	-0.915463	0.0016603	-551.385
Hereford_01	ElkIslandW_02	Holstein_01	405534	9101688	-0.914689	-0.914689	0.00135891	-673.107
Caprock_01	ElkIslandW_02	Holstein_01	557203	571292	-0.0124848	-0.0124848	0.00835105	-1.495
Caprock_02	ElkIslandW_02	Holstein_01	461877	475366	-0.0143922	-0.0143922	0.00796923	-1.80597
HistP_1909	ElkIslandW_02	Holstein_01	602701	506982	0.086258	0.086258	0.00179339	48.0978
ElkIslandP_01	ElkIslandW_02	Holstein_01	475596	390178	0.0986608	0.0986608	0.00205436	48.0251
ElkIslandP_02	ElkIslandW_02	Holstein_01	532552	411459	0.128275	0.128275	0.00231057	55.5165
ElkIslandW_01	ElkIslandW_02	Holstein_01	353061	338864	0.0205181	0.0205181	0.0023169	8.85585
Angus_01	Mackenzie_01	Holstein_01	393952	9395761	-0.919517	-0.919517	0.00148046	-621.103
Charolais_01	Mackenzie_01	Holstein_01	403633	9305233	-0.916853	-0.916853	0.00164638	-556.89
Hereford_01	Mackenzie_01	Holstein_01	398471	9307606	-0.917893	-0.917893	0.00118044	-777.582
Caprock_01	Mackenzie_01	Holstein_01	555019	578515	-0.0207281	-0.0207281	0.00815208	-2.54268
Caprock_02	Mackenzie_01	Holstein_01	462996	484173	-0.0223582	-0.0223582	0.00798636	-2.79955
HistP_1909	Mackenzie_01	Holstein_01	616353	530717	0.0746563	0.0746563	0.0021619	34.5327
ElkIslandP_01	Mackenzie_01	Holstein_01	481065	401784	0.0898013	0.0898013	0.00258017	34.8044
ElkIslandP_02	Mackenzie_01	Holstein_01	529306	412737	0.123741	0.123741	0.00201732	61.3392
ElkIslandW_01	Mackenzie_01	Holstein_01	358453	347208	0.0159354	0.0159354	0.00179994	8.85329
ElkIslandW_02	Mackenzie_01	Holstein_01	363268	366861	-0.00492105	-0.00492105	0.00236464	-2.0811
Angus_01	Mackenzie_02	Holstein_01	402223	9399216	-0.917926	-0.917926	0.0014654	-626.399
Charolais_01	Mackenzie_02	Holstein_01	414448	9309580	-0.914758	-0.914758	0.00170025	-538.014
Hereford_01	Mackenzie_02	Holstein_01	419750	9322174	-0.913826	-0.913826	0.00134957	-677.125
Caprock_01	Mackenzie_02	Holstein_01	574324	585769	-0.00986559	-0.00986559	0.00818272	-1.20566
Caprock_02	Mackenzie_02	Holstein_01	471142	479601	-0.00889725	-0.00889725	0.00790117	-1.12607
HistP_1909	Mackenzie_02	Holstein_01	624252	526905	0.0845645	0.0845645	0.00170005	49.7423
ElkIslandP_01	Mackenzie_02	Holstein_01	489618	396936	0.104542	0.104542	0.00202688	51.5778
ElkIslandP_02	Mackenzie_02	Holstein_01	546467	417210	0.134129	0.134129	0.00220871	60.7272
ElkIslandW_01	Mackenzie_02	Holstein_01	378866	354154	0.0337126	0.0337126	0.00225257	14.9663
ElkIslandW_02	Mackenzie_02	Holstein_01	376657	366681	0.0134205	0.0134205	0.00166819	8.04495
Mackenzie_01	Mackenzie_02	Holstein_01	381894	368317	0.0180976	0.0180976	0.00229862	7.87323
Angus_01	Yellowstone_02	Holstein_01	395704	9442829	-0.91956	-0.91956	0.00144084	-638.212
Charolais_01	Yellowstone_02	Holstein_01	407038	9351354	-0.916577	-0.916577	0.00168445	-544.139
Hereford_01	Yellowstone_02	Holstein_01	401382	9351047	-0.917686	-0.917686	0.00130843	-701.366
Caprock_01	Yellowstone_02	Holstein_01	550178	590194	-0.0350903	-0.0350903	0.00800287	-4.38471
Caprock_02	Yellowstone_02	Holstein_01	461391	494949	-0.03509	-0.03509	0.00777538	-4.51297
HistP_1909	Yellowstone_02	Holstein_01	621689	552547	0.0588825	0.0588825	0.0020906	28.1654
ElkIslandP_01	Yellowstone_02	Holstein_01	478479	410976	0.0758925	0.0758925	0.00249732	30.3896
ElkIslandP_02	Yellowstone_02	Holstein_01	524688	420281	0.110487	0.110487	0.00197837	55.8475
ElkIslandW_01	Yellowstone_02	Holstein_01	400786	402719	-0.00240571	-0.00240571	0.00175676	-1.3694
ElkIslandW_02	Yellowstone_02	Holstein_01	405646	422466	-0.0203113	-0.0203113	0.00225841	-8.99361
Mackenzie_01	Yellowstone_02	Holstein_01	406986	421125	-0.0170738	-0.0170738	0.00169722	-10.0599
Mackenzie_02	Yellowstone_02	Holstein_01	413320	440422	-0.031745	-0.031745	0.00208568	-15.2204
Angus_01	HistP_1886	Holstein_01	338172	7973976	-0.918632	-0.918632	0.00136675	-672.129
Charolais_01	HistP_1886	Holstein_01	348293	7896663	-0.915514	-0.915514	0.00155217	-589.828
Hereford_01	HistP_1886	Holstein_01	316444	7862543	-0.92262	-0.92262	0.00109848	-839.909
Caprock_01	HistP_1886	Holstein_01	723725	737740	-0.00958969	-0.00958969	0.00624116	-1.53652
Caprock_02	HistP_1886	Holstein_01	607793	642570	-0.0278135	-0.0278135	0.00591576	-4.7016
HistP_1909	HistP_1886	Holstein_01	754683	678643	0.0530514	0.0530514	0.00153804	34.4929
ElkIslandP_01	HistP_1886	Holstein_01	614915	568665	0.0390764	0.0390764	0.00196283	19.9082
ElkIslandP_02	HistP_1886	Holstein_01	670568	583215	0.0696715	0.0696715	0.00154315	45.1489
ElkIslandW_01	HistP_1886	Holstein_01	593038	611040	-0.0149509	-0.0149509	0.00174019	-8.59152
ElkIslandW_02	HistP_1886	Holstein_01	595282	627017	-0.0259634	-0.0259634	0.00202964	-12.7921
Mackenzie_01	HistP_1886	Holstein_01	613651	625642	-0.00967568	-0.00967568	0.00174179	-5.55503
Mackenzie_02	HistP_1886	Holstein_01	623859	646736	-0.0180049	-0.0180049	0.00194695	-9.24778
Yellowstone_02	HistP_1886	Holstein_01	633180	628218	0.00393373	0.00393373	0.00175521	2.24117
Angus_01	SantaCataIsl_01	Holstein_01	326507	7736519	-0.919011	-0.919011	0.00144508	-635.96
Charolais_01	SantaCataIsl_01	Holstein_01	336002	7662870	-0.915988	-0.915988	0.00163388	-560.62
Hereford_01	SantaCataIsl_01	Holstein_01	326267	7650539	-0.918196	-0.918196	0.00113589	-808.347
Caprock_01	SantaCataIsl_01	Holstein_01	522403	602084	-0.0708599	-0.0708599	0.00735039	-9.64028
Caprock_02	SantaCataIsl_01	Holstein_01	441975	523899	-0.0848185	-0.0848185	0.00704039	-12.0474
HistP_1909	SantaCataIsl_01	Holstein_01	577081	569203	0.00687264	0.00687264	0.00297123	2.31307
ElkIslandP_01	SantaCataIsl_01	Holstein_01	463520	459369	0.00449783	0.00449783	0.00300785	1.49536
ElkIslandP_02	SantaCataIsl_01	Holstein_01	510398	475185	0.0357281	0.0357281	0.00275519	12.9675
ElkIslandW_01	SantaCataIsl_01	Holstein_01	391071	462287	-0.0834538	-0.0834538	0.00382013	-21.8458
ElkIslandW_02	SantaCataIsl_01	Holstein_01	394610	478958	-0.0965557	-0.0965557	0.0039207	-24.6272
Mackenzie_01	SantaCataIsl_01	Holstein_01	395768	475031	-0.0910233	-0.0910233	0.00382553	-23.7937
Mackenzie_02	SantaCataIsl_01	Holstein_01	399884	491244	-0.102522	-0.102522	0.00400074	-25.6257
Yellowstone_02	SantaCataIsl_01	Holstein_01	405754	473476	-0.0770242	-0.0770242	0.0037999	-20.2701
HistP_1886	SantaCataIsl_01	Holstein_01	582725	643449	-0.0495232	-0.0495232	0.00266763	-18.5645
Angus_01	SantaCataIsl_02	Holstein_01	399420	9467037	-0.919035	-0.919035	0.00141045	-651.588
Charolais_01	SantaCataIsl_02	Holstein_01	411134	9378421	-0.916006	-0.916006	0.00160375	-571.165
Hereford_01	SantaCataIsl_02	Holstein_01	407921	9380224	-0.91665	-0.91665	0.00127772	-717.414
Caprock_01	SantaCataIsl_02	Holstein_01	641995	749708	-0.0773965	-0.0773965	0.00700195	-11.0536
Caprock_02	SantaCataIsl_02	Holstein_01	522578	629627	-0.092908	-0.092908	0.00665639	-13.9577
HistP_1909	SantaCataIsl_02	Holstein_01	692129	693290	-0.000838014	-0.000838014	0.00241122	-0.347547
ElkIslandP_01	SantaCataIsl_02	Holstein_01	534727	541673	-0.00645299	-0.00645299	0.00245225	-2.63146
ElkIslandP_02	SantaCataIsl_02	Holstein_01	596958	571605	0.0216959	0.0216959	0.00250099	8.67491
ElkIslandW_01	SantaCataIsl_02	Holstein_01	499034	575058	-0.0707798	-0.0707798	0.00344249	-20.5606
ElkIslandW_02	SantaCataIsl_02	Holstein_01	491464	580816	-0.083329	-0.083329	0.00327936	-25.4101
Mackenzie_01	SantaCataIsl_02	Holstein_01	510909	594062	-0.0752536	-0.0752536	0.0033875	-22.2151
Mackenzie_02	SantaCataIsl_02	Holstein_01	505983	601840	-0.0865274	-0.0865274	0.00320009	-27.039
Yellowstone_02	SantaCataIsl_02	Holstein_01	520285	587624	-0.0607803	-0.0607803	0.00338541	-17.9536
HistP_1886	SantaCataIsl_02	Holstein_01	684765	764448	-0.0549836	-0.0549836	0.00248045	-22.1668
SantaCataIsl_01	SantaCataIsl_02	Holstein_01	527712	540761	-0.0122128	-0.0122128	0.00365591	-3.34055
Angus_01	Yellowstone_01	Holstein_01	408801	9334676	-0.916087	-0.916087	0.00151016	-606.614
Charolais_01	Yellowstone_01	Holstein_01	419223	9244945	-0.913242	-0.913242	0.00168885	-540.748
Hereford_01	Yellowstone_01	Holstein_01	420220	9252101	-0.913109	-0.913109	0.00133198	-685.526
Caprock_01	Yellowstone_01	Holstein_01	644817	658660	-0.0106201	-0.0106201	0.00755204	-1.40625
Caprock_02	Yellowstone_01	Holstein_01	526041	539960	-0.0130572	-0.0130572	0.0072689	-1.79631
HistP_1909	Yellowstone_01	Holstein_01	698932	602544	0.0740605	0.0740605	0.00162187	45.6636
ElkIslandP_01	Yellowstone_01	Holstein_01	543900	456596	0.0872607	0.0872607	0.00202219	43.1517
ElkIslandP_02	Yellowstone_01	Holstein_01	604636	480608	0.114286	0.114286	0.0021942	52.0854
ElkIslandW_01	Yellowstone_01	Holstein_01	495087	484420	0.0108902	0.0108902	0.0021877	4.9779
ElkIslandW_02	Yellowstone_01	Holstein_01	487593	490791	-0.00326866	-0.00326866	0.00178725	-1.82887
Mackenzie_01	Yellowstone_01	Holstein_01	502978	496283	0.00669995	0.00669995	0.0021478	3.11945
Mackenzie_02	Yellowstone_01	Holstein_01	499641	506281	-0.00660091	-0.00660091	0.0017262	-3.82396
Yellowstone_02	Yellowstone_01	Holstein_01	502087	479562	0.0229461	0.0229461	0.00217812	10.5348
HistP_1886	Yellowstone_01	Holstein_01	682310	656059	0.0196142	0.0196142	0.0017622	11.1305
SantaCataIsl_01	Yellowstone_01	Holstein_01	552726	463444	0.0878613	0.0878613	0.00353002	24.8898
SantaCataIsl_02	Yellowstone_01	Holstein_01	668411	573970	0.0760161	0.0760161	0.00295704	25.7068
Angus_01	Vermejo_01	Holstein_01	395203	9369988	-0.919059	-0.919059	0.00146809	-626.024
Charolais_01	Vermejo_01	Holstein_01	405685	9278717	-0.916219	-0.916219	0.00167517	-546.94
Hereford_01	Vermejo_01	Holstein_01	401664	9282233	-0.917045	-0.917045	0.00131926	-695.121
Caprock_01	Vermejo_01	Holstein_01	580842	573970	0.00595075	0.00595075	0.00918657	0.647767
Caprock_02	Vermejo_01	Holstein_01	479478	475317	0.004358	0.004358	0.00862881	0.505053
HistP_1909	Vermejo_01	Holstein_01	665058	549997	0.0946961	0.0946961	0.00495125	19.1257
ElkIslandP_01	Vermejo_01	Holstein_01	520348	417975	0.109102	0.109102	0.00527891	20.6675
ElkIslandP_02	Vermejo_01	Holstein_01	569604	428337	0.141559	0.141559	0.00481862	29.3774
ElkIslandW_01	Vermejo_01	Holstein_01	446366	406731	0.0464601	0.0464601	0.00611359	7.59948
ElkIslandW_02	Vermejo_01	Holstein_01	450784	425795	0.0285074	0.0285074	0.00630348	4.52249
Mackenzie_01	Vermejo_01	Holstein_01	449839	420601	0.0335899	0.0335899	0.00614703	5.46442
Mackenzie_02	Vermejo_01	Holstein_01	454306	437939	0.0183436	0.0183436	0.0062818	2.92012
Yellowstone_02	Vermejo_01	Holstein_01	468514	425281	0.0483702	0.0483702	0.00589602	8.20387
HistP_1886	Vermejo_01	Holstein_01	665426	630535	0.0269229	0.0269229	0.00450383	5.97777
SantaCataIsl_01	Vermejo_01	Holstein_01	507566	404842	0.112586	0.112586	0.00609901	18.4596
SantaCataIsl_02	Vermejo_01	Holstein_01	634903	522632	0.0969915	0.0969915	0.00567974	17.0767
Yellowstone_01	Vermejo_01	Holstein_01	543570	521077	0.0211272	0.0211272	0.00564408	3.74325
Angus_01	Vermejo_02	Holstein_01	394168	9345690	-0.919061	-0.919061	0.00135303	-679.263
Charolais_01	Vermejo_02	Holstein_01	403533	9255084	-0.916441	-0.916441	0.00148872	-615.591
Hereford_01	Vermejo_02	Holstein_01	400083	9256803	-0.91714	-0.91714	0.00124848	-734.607
Caprock_01	Vermejo_02	Holstein_01	617279	586611	0.0254741	0.0254741	0.00993096	2.56512
Caprock_02	Vermejo_02	Holstein_01	510124	491461	0.0186335	0.0186335	0.00982716	1.89612
HistP_1909	Vermejo_02	Holstein_01	692672	555849	0.109588	0.109588	0.00574408	19.0784
ElkIslandP_01	Vermejo_02	Holstein_01	538754	423487	0.11979	0.11979	0.00584912	20.48
ElkIslandP_02	Vermejo_02	Holstein_01	590310	435237	0.15121	0.15121	0.0054892	27.5468
ElkIslandW_01	Vermejo_02	Holstein_01	477989	418844	0.0659487	0.0659487	0.00720503	9.15315
ElkIslandW_02	Vermejo_02	Holstein_01	480563	436603	0.0479303	0.0479303	0.00735424	6.51736
Mackenzie_01	Vermejo_02	Holstein_01	481089	429961	0.0561199	0.0561199	0.00729855	7.68917
Mackenzie_02	Vermejo_02	Holstein_01	488093	449208	0.0414861	0.0414861	0.00735196	5.64287
Yellowstone_02	Vermejo_02	Holstein_01	499137	432917	0.0710474	0.0710474	0.00702783	10.1094
HistP_1886	Vermejo_02	Holstein_01	687055	632314	0.0414903	0.0414903	0.00539125	7.69586
SantaCataIsl_01	Vermejo_02	Holstein_01	530512	413028	0.124514	0.124514	0.00655656	18.9907
SantaCataIsl_02	Vermejo_02	Holstein_01	662917	527814	0.113462	0.113462	0.00599518	18.9256
Yellowstone_01	Vermejo_02	Holstein_01	571327	527858	0.0395466	0.0395466	0.00656553	6.02336
Vermejo_01	Vermejo_02	Holstein_01	453521	430843	0.0256433	0.0256433	0.00867541	2.95586
Angus_01	HistW_1892	Holstein_01	396236	9416346	-0.919239	-0.919239	0.00141024	-651.834
Charolais_01	HistW_1892	Holstein_01	406045	9324046	-0.916538	-0.916538	0.00161112	-568.884
Hereford_01	HistW_1892	Holstein_01	394769	9317533	-0.918707	-0.918707	0.00118126	-777.737
Caprock_01	HistW_1892	Holstein_01	599319	611566	-0.0101141	-0.0101141	0.00787721	-1.28397
Caprock_02	HistW_1892	Holstein_01	495513	511532	-0.0159069	-0.0159069	0.00768387	-2.07017
HistP_1909	HistW_1892	Holstein_01	653449	556176	0.0804158	0.0804158	0.00199606	40.2873
ElkIslandP_01	HistW_1892	Holstein_01	511495	427443	0.0895182	0.0895182	0.00238168	37.5861
ElkIslandP_02	HistW_1892	Holstein_01	562220	439375	0.122649	0.122649	0.00190014	64.5474
ElkIslandW_01	HistW_1892	Holstein_01	402727	383528	0.0244183	0.0244183	0.00169444	14.4108
ElkIslandW_02	HistW_1892	Holstein_01	402449	398529	0.00489402	0.00489402	0.00225051	2.17463
Mackenzie_01	HistW_1892	Holstein_01	411292	399508	0.0145338	0.0145338	0.00158745	9.1554
Mackenzie_02	HistW_1892	Holstein_01	427470	428108	-0.000745695	-0.000745695	0.00209805	-0.355423
Yellowstone_02	HistW_1892	Holstein_01	472330	444866	0.0299434	0.0299434	0.00162577	18.418
HistP_1886	HistW_1892	Holstein_01	646619	629001	0.0138113	0.0138113	0.00167089	8.26584
SantaCataIsl_01	HistW_1892	Holstein_01	511305	424274	0.0930237	0.0930237	0.00363388	25.599
SantaCataIsl_02	HistW_1892	Holstein_01	638167	543128	0.0804532	0.0804532	0.00321199	25.0478
Yellowstone_01	HistW_1892	Holstein_01	546013	543379	0.00241786	0.00241786	0.00203621	1.18743
Vermejo_01	HistW_1892	Holstein_01	473222	490352	-0.0177776	-0.0177776	0.00584905	-3.03939
Vermejo_02	HistW_1892	Holstein_01	481768	521475	-0.0395786	-0.0395786	0.00689201	-5.74269
Angus_01	HistW_1921	Holstein_01	319900	7026488	-0.91291	-0.91291	0.00145745	-626.375
Charolais_01	HistW_1921	Holstein_01	329683	6959434	-0.909541	-0.909541	0.00168743	-539.01
Hereford_01	HistW_1921	Holstein_01	308172	6927636	-0.91482	-0.91482	0.0012715	-719.479
Caprock_01	HistW_1921	Holstein_01	740255	786282	-0.0301513	-0.0301513	0.00568888	-5.30004
Caprock_02	HistW_1921	Holstein_01	604077	673298	-0.05419	-0.05419	0.00535732	-10.1151
HistP_1909	HistW_1921	Holstein_01	760844	729931	0.0207362	0.0207362	0.00121323	17.0917
ElkIslandP_01	HistW_1921	Holstein_01	612980	605608	0.00604963	0.00604963	0.00155565	3.88881
ElkIslandP_02	HistW_1921	Holstein_01	678107	634651	0.0331028	0.0331028	0.00166956	19.8273
ElkIslandW_01	HistW_1921	Holstein_01	567661	624748	-0.0478753	-0.0478753	0.00220017	-21.7598
ElkIslandW_02	HistW_1921	Holstein_01	560449	630450	-0.05878	-0.05878	0.00187443	-31.3589
Mackenzie_01	HistW_1921	Holstein_01	588398	642832	-0.0442111	-0.0442111	0.00211674	-20.8864
Mackenzie_02	HistW_1921	Holstein_01	589300	655699	-0.0533326	-0.0533326	0.00187059	-28.5111
Yellowstone_02	HistW_1921	Holstein_01	639128	677301	-0.0289974	-0.0289974	0.00202924	-14.2898
HistP_1886	HistW_1921	Holstein_01	711605	772316	-0.0409126	-0.0409126	0.00142515	-28.7075
SantaCataIsl_01	HistW_1921	Holstein_01	643567	630339	0.0103838	0.0103838	0.0026143	3.97192
SantaCataIsl_02	HistW_1921	Holstein_01	772905	728577	0.0295228	0.0295228	0.00209954	14.0615
Yellowstone_01	HistW_1921	Holstein_01	663191	740143	-0.0548351	-0.0548351	0.00184217	-29.7666
Vermejo_01	HistW_1921	Holstein_01	635932	710173	-0.0551525	-0.0551525	0.00420711	-13.1093
Vermejo_02	HistW_1921	Holstein_01	640475	731147	-0.0661057	-0.0661057	0.00488744	-13.5256
HistW_1892	HistW_1921	Holstein_01	597358	660805	-0.0504283	-0.0504283	0.0020022	-25.1865
Angus_01	HistW_1937	Holstein_01	408693	9018847	-0.913298	-0.913298	0.00149585	-610.555
Charolais_01	HistW_1937	Holstein_01	422400	8930790	-0.909678	-0.909678	0.00171292	-531.068
Hereford_01	HistW_1937	Holstein_01	375314	8886001	-0.91895	-0.91895	0.00122033	-753.037
Caprock_01	HistW_1937	Holstein_01	1036532	707174	0.188884	0.188884	0.00760171	24.8476
Caprock_02	HistW_1937	Holstein_01	844574	590325	0.177189	0.177189	0.0072828	24.3299
HistP_1909	HistW_1937	Holstein_01	1060416	619326	0.262594	0.262594	0.00180755	145.277
ElkIslandP_01	HistW_1937	Holstein_01	852155	505735	0.255116	0.255116	0.00208162	122.557
ElkIslandP_02	HistW_1937	Holstein_01	932274	527124	0.277614	0.277614	0.00206002	134.763
ElkIslandW_01	HistW_1937	Holstein_01	837698	513811	0.239648	0.239648	0.00202138	118.557
ElkIslandW_02	HistW_1937	Holstein_01	833203	526356	0.225696	0.225696	0.00194142	116.253
Mackenzie_01	HistW_1937	Holstein_01	876407	531187	0.245255	0.245255	0.00205533	119.327
Mackenzie_02	HistW_1937	Holstein_01	885999	550927	0.233187	0.233187	0.001964	118.731
Yellowstone_02	HistW_1937	Holstein_01	951007	581445	0.241157	0.241157	0.00190853	126.358
HistP_1886	HistW_1937	Holstein_01	905427	582098	0.21736	0.21736	0.0018088	120.168
SantaCataIsl_01	HistW_1937	Holstein_01	909954	525714	0.267639	0.267639	0.00329985	81.1064
SantaCataIsl_02	HistW_1937	Holstein_01	1078136	636643	0.257464	0.257464	0.0029726	86.6122
Yellowstone_01	HistW_1937	Holstein_01	952954	625950	0.207108	0.207108	0.00169715	122.033
Vermejo_01	HistW_1937	Holstein_01	942457	624699	0.202761	0.202761	0.00541256	37.4612
Vermejo_02	HistW_1937	Holstein_01	943349	647835	0.18572	0.18572	0.00646857	28.7111
HistW_1892	HistW_1937	Holstein_01	895602	554191	0.235489	0.235489	0.00201756	116.72
HistW_1921	HistW_1937	Holstein_01	980711	586111	0.251847	0.251847	0.0018142	138.82
Angus_01	WindCave_01	Holstein_01	314257	7412284	-0.918655	-0.918655	0.00148118	-620.217
Charolais_01	WindCave_01	Holstein_01	323120	7341992	-0.915691	-0.915691	0.00167592	-546.381
Hereford_01	WindCave_01	Holstein_01	312096	7328788	-0.918309	-0.918309	0.00117349	-782.544
Caprock_01	WindCave_01	Holstein_01	496386	595180	-0.0905067	-0.0905067	0.00664336	-13.6236
Caprock_02	WindCave_01	Holstein_01	427277	526865	-0.104374	-0.104374	0.00633387	-16.4788
HistP_1909	WindCave_01	Holstein_01	550451	565048	-0.0130856	-0.0130856	0.00176481	-7.41475
ElkIslandP_01	WindCave_01	Holstein_01	443560	460816	-0.0190806	-0.0190806	0.0018062	-10.5639
ElkIslandP_02	WindCave_01	Holstein_01	487639	474714	0.0134306	0.0134306	0.00137565	9.76314
ElkIslandW_01	WindCave_01	Holstein_01	374466	467059	-0.11003	-0.11003	0.00213082	-51.6375
ElkIslandW_02	WindCave_01	Holstein_01	378469	483260	-0.121606	-0.121606	0.00241564	-50.3409
Mackenzie_01	WindCave_01	Holstein_01	376462	477606	-0.118426	-0.118426	0.00209888	-56.4234
Mackenzie_02	WindCave_01	Holstein_01	382646	495839	-0.12885	-0.12885	0.00229439	-56.1587
Yellowstone_02	WindCave_01	Holstein_01	383111	472451	-0.104423	-0.104423	0.00211251	-49.4305
HistP_1886	WindCave_01	Holstein_01	555735	629524	-0.0622556	-0.0622556	0.0015799	-39.4048
SantaCataIsl_01	WindCave_01	Holstein_01	434862	456168	-0.0239116	-0.0239116	0.00279971	-8.54074
SantaCataIsl_02	WindCave_01	Holstein_01	527204	538259	-0.0103758	-0.0103758	0.00258108	-4.01993
Yellowstone_01	WindCave_01	Holstein_01	440006	549109	-0.110304	-0.110304	0.00226334	-48.735
Vermejo_01	WindCave_01	Holstein_01	386512	509385	-0.137151	-0.137151	0.00497014	-27.5949
Vermejo_02	WindCave_01	Holstein_01	394778	531802	-0.147881	-0.147881	0.00571683	-25.8677
HistW_1892	WindCave_01	Holstein_01	403564	509868	-0.116379	-0.116379	0.00200734	-57.9766
HistW_1921	WindCave_01	Holstein_01	602118	631257	-0.0236254	-0.0236254	0.00169357	-13.9501
HistW_1937	WindCave_01	Holstein_01	498309	878908	-0.276354	-0.276354	0.00214609	-128.771
Angus_01	WindCave_02	Holstein_01	395221	9439564	-0.919628	-0.919628	0.00144584	-636.051
Charolais_01	WindCave_02	Holstein_01	405669	9349765	-0.916832	-0.916832	0.00161159	-568.899
Hereford_01	WindCave_02	Holstein_01	393532	9343972	-0.919172	-0.919172	0.00119135	-771.541
Caprock_01	WindCave_02	Holstein_01	638624	696290	-0.0431983	-0.0431983	0.0080161	-5.38894
Caprock_02	WindCave_02	Holstein_01	525677	587665	-0.0556774	-0.0556774	0.00741258	-7.5112
HistP_1909	WindCave_02	Holstein_01	701473	652333	0.0362977	0.0362977	0.00439613	8.25674
ElkIslandP_01	WindCave_02	Holstein_01	545912	507842	0.036128	0.036128	0.00475945	7.5908
ElkIslandP_02	WindCave_02	Holstein_01	598124	523557	0.0664779	0.0664779	0.00434209	15.3101
ElkIslandW_01	WindCave_02	Holstein_01	497118	525914	-0.0281477	-0.0281477	0.00545645	-5.15861
ElkIslandW_02	WindCave_02	Holstein_01	501038	544068	-0.0411729	-0.0411729	0.00558352	-7.374
Mackenzie_01	WindCave_02	Holstein_01	505162	540269	-0.0335814	-0.0335814	0.00539315	-6.22667
Mackenzie_02	WindCave_02	Holstein_01	517561	565480	-0.0442449	-0.0442449	0.00546835	-8.09108
Yellowstone_02	WindCave_02	Holstein_01	520024	538149	-0.0171286	-0.0171286	0.00530108	-3.23115
HistP_1886	WindCave_02	Holstein_01	679972	713232	-0.023873	-0.023873	0.00403088	-5.92254
SantaCataIsl_01	WindCave_02	Holstein_01	536874	502415	0.0331563	0.0331563	0.0043414	7.63725
SantaCataIsl_02	WindCave_02	Holstein_01	668127	618400	0.0386521	0.0386521	0.00494458	7.81707
Yellowstone_01	WindCave_02	Holstein_01	583026	628197	-0.0372937	-0.0372937	0.00495506	-7.52639
Vermejo_01	WindCave_02	Holstein_01	507529	571111	-0.0589464	-0.0589464	0.00511909	-11.515
Vermejo_02	WindCave_02	Holstein_01	528949	615191	-0.0753771	-0.0753771	0.00791265	-9.52615
HistW_1892	WindCave_02	Holstein_01	542547	588442	-0.0405795	-0.0405795	0.00516536	-7.85609
HistW_1921	WindCave_02	Holstein_01	734843	730478	0.00297887	0.00297887	0.00375402	0.793515
HistW_1937	WindCave_02	Holstein_01	640520	1029834	-0.233073	-0.233073	0.00492195	-47.3537
WindCave_01	WindCave_02	Holstein_01	521577	464192	0.0582134	0.0582134	0.00447505	13.0085
Angus_01	Yellowstone_1925	Holstein_01	380569	8865809	-0.917683	-0.917683	0.00138466	-662.749
Charolais_01	Yellowstone_1925	Holstein_01	392822	8782063	-0.91437	-0.91437	0.00161995	-564.442
Hereford_01	Yellowstone_1925	Holstein_01	381065	8774537	-0.916758	-0.916758	0.00129912	-705.678
Caprock_01	Yellowstone_1925	Holstein_01	702885	711554	-0.00612893	-0.00612893	0.00699185	-0.876582
Caprock_02	Yellowstone_1925	Holstein_01	578543	605280	-0.0225853	-0.0225853	0.00654689	-3.44978
HistP_1909	Yellowstone_1925	Holstein_01	744002	649923	0.0674922	0.0674922	0.00123724	54.5505
ElkIslandP_01	Yellowstone_1925	Holstein_01	594651	526442	0.0608415	0.0608415	0.00167099	36.4105
ElkIslandP_02	Yellowstone_1925	Holstein_01	657055	552201	0.0867095	0.0867095	0.00176338	49.1723
ElkIslandW_01	Yellowstone_1925	Holstein_01	573929	562884	0.00971576	0.00971576	0.00202343	4.80162
ElkIslandW_02	Yellowstone_1925	Holstein_01	565705	569181	-0.00306286	-0.00306286	0.0016487	-1.85774
Mackenzie_01	Yellowstone_1925	Holstein_01	582518	576758	0.00496862	0.00496862	0.00199494	2.49061
Mackenzie_02	Yellowstone_1925	Holstein_01	578162	585148	-0.00600528	-0.00600528	0.00164344	-3.65408
Yellowstone_02	Yellowstone_1925	Holstein_01	583139	562654	0.0178785	0.0178785	0.00202028	8.8495
HistP_1886	Yellowstone_1925	Holstein_01	717215	709359	0.0055069	0.0055069	0.00153634	3.58442
SantaCataIsl_01	Yellowstone_1925	Holstein_01	603627	539810	0.0558116	0.0558116	0.00298131	18.7204
SantaCataIsl_02	Yellowstone_1925	Holstein_01	716570	626359	0.0671748	0.0671748	0.00250473	26.8192
Yellowstone_01	Yellowstone_1925	Holstein_01	626147	625527	0.000495337	0.000495337	0.00155865	0.317798
Vermejo_01	Yellowstone_1925	Holstein_01	596140	617561	-0.0176493	-0.0176493	0.00513673	-3.43591
Vermejo_02	Yellowstone_1925	Holstein_01	600696	642681	-0.0337669	-0.0337669	0.00602729	-5.60234
HistW_1892	Yellowstone_1925	Holstein_01	607583	609326	-0.00143232	-0.00143232	0.00192149	-0.745419
HistW_1921	Yellowstone_1925	Holstein_01	749099	710249	0.0266215	0.0266215	0.00125691	21.1802
HistW_1937	Yellowstone_1925	Holstein_01	672804	976078	-0.183927	-0.183927	0.00163557	-112.455
WindCave_01	Yellowstone_1925	Holstein_01	595917	513020	0.0747536	0.0747536	0.00184577	40.5001
WindCave_02	Yellowstone_1925	Holstein_01	681065	636299	0.0339815	0.0339815	0.00462484	7.3476
Angus_01	Yellowstone_03	Holstein_01	393824	9365151	-0.91929	-0.91929	0.0014447	-636.318
Charolais_01	Yellowstone_03	Holstein_01	404349	9272896	-0.916433	-0.916433	0.00164395	-557.459
Hereford_01	Yellowstone_03	Holstein_01	395772	9269966	-0.918108	-0.918108	0.00118191	-776.797
Caprock_01	Yellowstone_03	Holstein_01	572386	579371	-0.00606465	-0.00606465	0.00818821	-0.740656
Caprock_02	Yellowstone_03	Holstein_01	475580	484433	-0.00922175	-0.00922175	0.00800436	-1.15209
HistP_1909	Yellowstone_03	Holstein_01	640081	536186	0.088326	0.088326	0.00210177	42.0247
ElkIslandP_01	Yellowstone_03	Holstein_01	492954	401048	0.102803	0.102803	0.00257193	39.9712
ElkIslandP_02	Yellowstone_03	Holstein_01	542460	412700	0.135852	0.135852	0.00226937	59.8632
ElkIslandW_01	Yellowstone_03	Holstein_01	421441	399652	0.0265366	0.0265366	0.00195586	13.5677
ElkIslandW_02	Yellowstone_03	Holstein_01	425024	417973	0.0083642	0.0083642	0.00232667	3.59492
Mackenzie_01	Yellowstone_03	Holstein_01	422703	407481	0.0183357	0.0183357	0.00186078	9.85374
Mackenzie_02	Yellowstone_03	Holstein_01	429078	427585	0.00174281	0.00174281	0.00219381	0.794421
Yellowstone_02	Yellowstone_03	Holstein_01	421575	393236	0.0347798	0.0347798	0.00200444	17.3514
HistP_1886	Yellowstone_03	Holstein_01	633868	599973	0.0274711	0.0274711	0.00175095	15.6892
SantaCataIsl_01	Yellowstone_03	Holstein_01	489937	395084	0.107176	0.107176	0.00381583	28.0872
SantaCataIsl_02	Yellowstone_03	Holstein_01	610408	508643	0.0909387	0.0909387	0.00344491	26.398
Yellowstone_01	Yellowstone_03	Holstein_01	490289	479925	0.0106822	0.0106822	0.00218467	4.88962
Vermejo_01	Yellowstone_03	Holstein_01	442746	457500	-0.0163888	-0.0163888	0.00612124	-2.67738
Vermejo_02	Yellowstone_03	Holstein_01	455010	490606	-0.0376432	-0.0376432	0.00719138	-5.23449
HistW_1892	Yellowstone_03	Holstein_01	468155	464803	0.00359287	0.00359287	0.00178656	2.01105
HistW_1921	Yellowstone_03	Holstein_01	692822	618512	0.0566675	0.0566675	0.00214891	26.3703
HistW_1937	Yellowstone_03	Holstein_01	585998	907479	-0.215257	-0.215257	0.00192897	-111.592
WindCave_01	Yellowstone_03	Holstein_01	491255	376359	0.132428	0.132428	0.00219375	60.3657
WindCave_02	Yellowstone_03	Holstein_01	556991	503672	0.0502695	0.0502695	0.00548139	9.17094
Yellowstone_1925	Yellowstone_03	Holstein_01	576598	567800	0.00768789	0.00768789	0.0020403	3.76802
Angus_01	Yellowstone_04	Holstein_01	392794	9351054	-0.919376	-0.919376	0.00143069	-642.609
Charolais_01	Yellowstone_04	Holstein_01	403973	9260666	-0.916402	-0.916402	0.00165056	-555.207
Hereford_01	Yellowstone_04	Holstein_01	396063	9257536	-0.917945	-0.917945	0.00118708	-773.278
Caprock_01	Yellowstone_04	Holstein_01	570656	576745	-0.00530678	-0.00530678	0.00820544	-0.646739
Caprock_02	Yellowstone_04	Holstein_01	475623	483555	-0.00826958	-0.00826958	0.00804299	-1.02817
HistP_1909	Yellowstone_04	Holstein_01	637764	534157	0.0884078	0.0884078	0.00208868	42.3271
ElkIslandP_01	Yellowstone_04	Holstein_01	494186	402504	0.102245	0.102245	0.0024866	41.1183
ElkIslandP_02	Yellowstone_04	Holstein_01	544076	414199	0.135532	0.135532	0.00217614	62.281
ElkIslandW_01	Yellowstone_04	Holstein_01	420935	398999	0.0267534	0.0267534	0.00183833	14.5531
ElkIslandW_02	Yellowstone_04	Holstein_01	423475	416369	0.0084611	0.0084611	0.00229724	3.68315
Mackenzie_01	Yellowstone_04	Holstein_01	421798	408057	0.0165583	0.0165583	0.00185721	8.91567
Mackenzie_02	Yellowstone_04	Holstein_01	427171	426672	0.000584417	0.000584417	0.00223409	0.26159
Yellowstone_02	Yellowstone_04	Holstein_01	424331	396103	0.0344062	0.0344062	0.00193341	17.7956
HistP_1886	Yellowstone_04	Holstein_01	634536	599606	0.0283031	0.0283031	0.00172329	16.4238
SantaCataIsl_01	Yellowstone_04	Holstein_01	490271	395579	0.106894	0.106894	0.00375051	28.5012
SantaCataIsl_02	Yellowstone_04	Holstein_01	609655	507660	0.0912858	0.0912858	0.00339382	26.8977
Yellowstone_01	Yellowstone_04	Holstein_01	485184	474948	0.010661	0.010661	0.00226084	4.71551
Vermejo_01	Yellowstone_04	Holstein_01	444356	459302	-0.0165394	-0.0165394	0.00616326	-2.68356
Vermejo_02	Yellowstone_04	Holstein_01	452046	488376	-0.0386316	-0.0386316	0.00717482	-5.38433
HistW_1892	Yellowstone_04	Holstein_01	466032	462715	0.00357148	0.00357148	0.00170567	2.09389
HistW_1921	Yellowstone_04	Holstein_01	690252	614753	0.0578534	0.0578534	0.00206389	28.0312
HistW_1937	Yellowstone_04	Holstein_01	583105	901710	-0.214576	-0.214576	0.00193891	-110.668
WindCave_01	Yellowstone_04	Holstein_01	490212	375395	0.132643	0.132643	0.00205037	64.6925
WindCave_02	Yellowstone_04	Holstein_01	556152	503197	0.0499882	0.0499882	0.00544558	9.1796
Yellowstone_1925	Yellowstone_04	Holstein_01	576621	566778	0.00860854	0.00860854	0.00197688	4.35462
Yellowstone_03	Yellowstone_04	Holstein_01	396507	396480	3.40485e-05	3.40485e-05	0.00181036	0.0188075
Angus_01	Yellowstone_05	Holstein_01	386637	9277258	-0.919983	-0.919983	0.00132474	-694.462
Charolais_01	Yellowstone_05	Holstein_01	397201	9187289	-0.917116	-0.917116	0.00151683	-604.628
Hereford_01	Yellowstone_05	Holstein_01	389847	9183538	-0.918556	-0.918556	0.00117332	-782.87
Caprock_01	Yellowstone_05	Holstein_01	567473	563262	0.00372413	0.00372413	0.00832562	0.447309
Caprock_02	Yellowstone_05	Holstein_01	474929	475641	-0.000749024	-0.000749024	0.00812466	-0.0921915
HistP_1909	Yellowstone_05	Holstein_01	633799	520960	0.0977165	0.0977165	0.00218818	44.6566
ElkIslandP_01	Yellowstone_05	Holstein_01	488543	389904	0.112288	0.112288	0.00255932	43.8741
ElkIslandP_02	Yellowstone_05	Holstein_01	540433	403907	0.144573	0.144573	0.00217679	66.4157
ElkIslandW_01	Yellowstone_05	Holstein_01	418386	389583	0.0356486	0.0356486	0.00182317	19.5531
ElkIslandW_02	Yellowstone_05	Holstein_01	423859	410091	0.0165094	0.0165094	0.00229463	7.1948
Mackenzie_01	Yellowstone_05	Holstein_01	421928	401509	0.0247973	0.0247973	0.00179129	13.8432
Mackenzie_02	Yellowstone_05	Holstein_01	427191	419448	0.00914557	0.00914557	0.00222208	4.11577
Yellowstone_02	Yellowstone_05	Holstein_01	407861	373596	0.0438476	0.0438476	0.00191404	22.9084
HistP_1886	Yellowstone_05	Holstein_01	628574	581993	0.0384787	0.0384787	0.00175466	21.9294
SantaCataIsl_01	Yellowstone_05	Holstein_01	488646	388053	0.114741	0.114741	0.00384467	29.8441
SantaCataIsl_02	Yellowstone_05	Holstein_01	604445	494761	0.0997848	0.0997848	0.00346336	28.8115
Yellowstone_01	Yellowstone_05	Holstein_01	484995	466419	0.0195246	0.0195246	0.00229746	8.49833
Vermejo_01	Yellowstone_05	Holstein_01	442509	450332	-0.00876192	-0.00876192	0.00621067	-1.41078
Vermejo_02	Yellowstone_05	Holstein_01	448288	476781	-0.030801	-0.030801	0.00733255	-4.20058
HistW_1892	Yellowstone_05	Holstein_01	461623	450110	0.0126276	0.0126276	0.00168781	7.48163
HistW_1921	Yellowstone_05	Holstein_01	685015	600099	0.0660766	0.0660766	0.00213397	30.9642
HistW_1937	Yellowstone_05	Holstein_01	577036	875855	-0.205672	-0.205672	0.00195209	-105.36
WindCave_01	Yellowstone_05	Holstein_01	489104	368826	0.140196	0.140196	0.00217336	64.5064
WindCave_02	Yellowstone_05	Holstein_01	551788	491261	0.0580289	0.0580289	0.00554922	10.4571
Yellowstone_1925	Yellowstone_05	Holstein_01	575996	557689	0.0161482	0.0161482	0.00200008	8.0738
Yellowstone_03	Yellowstone_05	Holstein_01	390976	383245	0.00998552	0.00998552	0.0018914	5.27944
Yellowstone_04	Yellowstone_05	Holstein_01	393700	386257	0.00954283	0.00954283	0.00168676	5.6575
Angus_01	Charolais_01	Caprock_01	416254	412539	0.00448242	0.00448242	0.00217038	2.06527
Angus_01	Hereford_01	Caprock_01	391858	401317	-0.0119255	-0.0119255	0.00292382	-4.07874
Charolais_01	Hereford_01	Caprock_01	402583	415562	-0.0158639	-0.0158639	0.00311826	-5.08743
Angus_01	Holstein_01	Caprock_01	405540	388606	0.0213235	0.0213235	0.00239274	8.91176
Charolais_01	Holstein_01	Caprock_01	418815	404840	0.0169671	0.0169671	0.00271662	6.24564
Hereford_01	Holstein_01	Caprock_01	403159	376549	0.0341282	0.0341282	0.00285766	11.9427
Angus_01	Caprock_02	Caprock_01	8179814	470470	0.891224	0.891224	0.00270332	329.678
Charolais_01	Caprock_02	Caprock_01	8176679	468716	0.891569	0.891569	0.00270459	329.65
Hereford_01	Caprock_02	Caprock_01	8170218	467210	0.891817	0.891817	0.00270115	330.161
Holstein_01	Caprock_02	Caprock_01	8169211	470531	0.891077	0.891077	0.00273564	325.729
Angus_01	HistP_1909	Caprock_01	9419426	769874	0.848886	0.848886	0.003998	212.328
Charolais_01	HistP_1909	Caprock_01	9414358	767446	0.849252	0.849252	0.00399275	212.698
Hereford_01	HistP_1909	Caprock_01	9404682	763973	0.84974	0.84974	0.00407466	208.543
Holstein_01	HistP_1909	Caprock_01	9408891	773758	0.848024	0.848024	0.00411594	206.034
Caprock_02	HistP_1909	Caprock_01	873559	1630021	-0.302152	-0.302152	0.00659747	-45.7982
Angus_01	ElkIslandP_01	Caprock_01	7591814	598116	0.853939	0.853939	0.0040476	210.974
Charolais_01	ElkIslandP_01	Caprock_01	7588234	596090	0.854334	0.854334	0.00404932	210.982
Hereford_01	ElkIslandP_01	Caprock_01	7584171	594725	0.854571	0.854571	0.00408632	209.13
Holstein_01	ElkIslandP_01	Caprock_01	7583592	600126	0.853337	0.853337	0.00414339	205.951
Caprock_02	ElkIslandP_01	Caprock_01	769389	1269220	-0.245182	-0.245182	0.0068914	-35.578
HistP_1909	ElkIslandP_01	Caprock_01	1212558	1057930	0.0681034	0.0681034	0.00285088	23.8886
Angus_01	ElkIslandP_02	Caprock_01	7965209	655257	0.847976	0.847976	0.00399556	212.229
Charolais_01	ElkIslandP_02	Caprock_01	7961504	653140	0.848365	0.848365	0.0039898	212.633
Hereford_01	ElkIslandP_02	Caprock_01	7955554	649811	0.848975	0.848975	0.00404082	210.1
Holstein_01	ElkIslandP_02	Caprock_01	7956983	657239	0.847406	0.847406	0.00409332	207.022
Caprock_02	ElkIslandP_02	Caprock_01	794941	1363127	-0.263285	-0.263285	0.00674458	-39.0364
HistP_1909	ElkIslandP_02	Caprock_01	1274714	1162105	0.0462115	0.0462115	0.0024781	18.6479
ElkIslandP_01	ElkIslandP_02	Caprock_01	921741	967227	-0.0240798	-0.0240798	0.00295939	-8.13674
Angus_01	ElkIslandW_01	Caprock_01	9473502	563980	0.887625	0.887625	0.00408652	217.208
Charolais_01	ElkIslandW_01	Caprock_01	9468316	561752	0.887986	0.887986	0.0040632	218.544
Hereford_01	ElkIslandW_01	Caprock_01	9468376	565574	0.887268	0.887268	0.00415051	213.773
Holstein_01	ElkIslandW_01	Caprock_01	9463222	566349	0.887064	0.887064	0.00418762	211.83
Caprock_02	ElkIslandW_01	Caprock_01	882981	1256294	-0.174504	-0.174504	0.00778409	-22.4181
HistP_1909	ElkIslandW_01	Caprock_01	1442074	1023767	0.169641	0.169641	0.0029973	56.5978
ElkIslandP_01	ElkIslandW_01	Caprock_01	1079576	867848	0.108722	0.108722	0.00389475	27.915
ElkIslandP_02	ElkIslandW_01	Caprock_01	1178609	905373	0.131112	0.131112	0.00336348	38.9812
Angus_01	ElkIslandW_02	Caprock_01	9429202	569495	0.886086	0.886086	0.00413838	214.114
Charolais_01	ElkIslandW_02	Caprock_01	9423578	566696	0.886551	0.886551	0.00410991	215.71
Hereford_01	ElkIslandW_02	Caprock_01	9426011	572815	0.885424	0.885424	0.00420611	210.509
Holstein_01	ElkIslandW_02	Caprock_01	9418375	571292	0.885623	0.885623	0.00424948	208.407
Caprock_02	ElkIslandW_02	Caprock_01	880433	1267980	-0.180388	-0.180388	0.00765115	-23.5765
HistP_1909	ElkIslandW_02	Caprock_01	1427919	1028656	0.162528	0.162528	0.00282029	57.6282
ElkIslandP_01	ElkIslandW_02	Caprock_01	1066649	871957	0.100429	0.100429	0.00382718	26.241
ElkIslandP_02	ElkIslandW_02	Caprock_01	1168997	912537	0.123207	0.123207	0.00334044	36.8835
ElkIslandW_01	ElkIslandW_02	Caprock_01	838459	853735	-0.00902733	-0.00902733	0.00313267	-2.88167
Angus_01	Mackenzie_01	Caprock_01	9666776	576137	0.887505	0.887505	0.00399578	222.111
Charolais_01	Mackenzie_01	Caprock_01	9659726	573563	0.887903	0.887903	0.00400372	221.77
Hereford_01	Mackenzie_01	Caprock_01	9660419	578474	0.887005	0.887005	0.00405957	218.497
Holstein_01	Mackenzie_01	Caprock_01	9654395	578515	0.88693	0.88693	0.00412485	215.021
Caprock_02	Mackenzie_01	Caprock_01	900827	1269673	-0.169936	-0.169936	0.007634	-22.2604
HistP_1909	Mackenzie_01	Caprock_01	1484475	1039165	0.176455	0.176455	0.00278553	63.3472
ElkIslandP_01	Mackenzie_01	Caprock_01	1102496	877481	0.113645	0.113645	0.0036052	31.5226
ElkIslandP_02	Mackenzie_01	Caprock_01	1199893	910790	0.136971	0.136971	0.00324601	42.1968
ElkIslandW_01	Mackenzie_01	Caprock_01	901937	892051	0.00551063	0.00551063	0.00320101	1.72153
ElkIslandW_02	Mackenzie_01	Caprock_01	914322	888483	0.0143327	0.0143327	0.00299296	4.78879
Angus_01	Mackenzie_02	Caprock_01	9679635	582839	0.886413	0.886413	0.00400944	221.082
Charolais_01	Mackenzie_02	Caprock_01	9674303	580640	0.886759	0.886759	0.0040108	221.093
Hereford_01	Mackenzie_02	Caprock_01	9676703	588299	0.885378	0.885378	0.00407909	217.053
Holstein_01	Mackenzie_02	Caprock_01	9668578	585769	0.885752	0.885752	0.0041226	214.853
Caprock_02	Mackenzie_02	Caprock_01	904453	1271616	-0.168728	-0.168728	0.00758019	-22.259
HistP_1909	Mackenzie_02	Caprock_01	1489428	1040446	0.177472	0.177472	0.00265802	66.7685
ElkIslandP_01	Mackenzie_02	Caprock_01	1108489	881075	0.114303	0.114303	0.00357353	31.9861
ElkIslandP_02	Mackenzie_02	Caprock_01	1207449	915604	0.137465	0.137465	0.00306717	44.8182
ElkIslandW_01	Mackenzie_02	Caprock_01	915872	902017	0.00762148	0.00762148	0.00327032	2.3305
ElkIslandW_02	Mackenzie_02	Caprock_01	932465	902862	0.0161295	0.0161295	0.00303325	5.31758
Mackenzie_01	Mackenzie_02	Caprock_01	928263	924580	0.00198776	0.00198776	0.00319924	0.621322
Angus_01	Yellowstone_02	Caprock_01	9771317	587318	0.886603	0.886603	0.00396642	223.527
Charolais_01	Yellowstone_02	Caprock_01	9765924	585182	0.886933	0.886933	0.00395599	224.2
Hereford_01	Yellowstone_02	Caprock_01	9764220	588813	0.886253	0.886253	0.00405847	218.371
Holstein_01	Yellowstone_02	Caprock_01	9760144	590194	0.885957	0.885957	0.00409275	216.47
Caprock_02	Yellowstone_02	Caprock_01	925099	1243440	-0.1468	-0.1468	0.00762306	-19.2573
HistP_1909	Yellowstone_02	Caprock_01	1547784	1034596	0.198727	0.198727	0.00325803	60.996
ElkIslandP_01	Yellowstone_02	Caprock_01	1128085	852015	0.139422	0.139422	0.00370717	37.6088
ElkIslandP_02	Yellowstone_02	Caprock_01	1222047	878771	0.163401	0.163401	0.00345668	47.2711
ElkIslandW_01	Yellowstone_02	Caprock_01	1065778	993837	0.0349293	0.0349293	0.00398421	8.76695
ElkIslandW_02	Yellowstone_02	Caprock_01	1078002	989783	0.0426635	0.0426635	0.00384079	11.108
Mackenzie_01	Yellowstone_02	Caprock_01	1086316	1024513	0.029279	0.029279	0.00389356	7.51985
Mackenzie_02	Yellowstone_02	Caprock_01	1092410	1031980	0.0284458	0.0284458	0.00381369	7.45887
Angus_01	HistP_1886	Caprock_01	7677359	735599	0.825127	0.825127	0.00393641	209.614
Charolais_01	HistP_1886	Caprock_01	7672727	734649	0.825237	0.825237	0.00395498	208.658
Hereford_01	HistP_1886	Caprock_01	7650493	713586	0.829369	0.829369	0.00398921	207.903
Holstein_01	HistP_1886	Caprock_01	7669217	737740	0.824493	0.824493	0.00400815	205.704
Caprock_02	HistP_1886	Caprock_01	748495	1713784	-0.392031	-0.392031	0.00587732	-66.7023
HistP_1909	HistP_1886	Caprock_01	1168819	1526969	-0.132855	-0.132855	0.00181322	-73.2704
ElkIslandP_01	HistP_1886	Caprock_01	901752	1351558	-0.19962	-0.19962	0.00255649	-78.0836
ElkIslandP_02	HistP_1886	Caprock_01	980268	1407918	-0.179069	-0.179069	0.00225611	-79.3708
ElkIslandW_01	HistP_1886	Caprock_01	867600	1605245	-0.298298	-0.298298	0.00284986	-104.671
ElkIslandW_02	HistP_1886	Caprock_01	875885	1594555	-0.290908	-0.290908	0.00280676	-103.645
Mackenzie_01	HistP_1886	Caprock_01	879250	1653263	-0.30563	-0.30563	0.00263701	-115.9
Mackenzie_02	HistP_1886	Caprock_01	889683	1667111	-0.304064	-0.304064	0.00264268	-115.059
Yellowstone_02	HistP_1886	Caprock_01	874584	1704845	-0.321878	-0.321878	0.00306956	-104.861
Angus_01	SantaCataIsl_01	Caprock_01	7823565	600068	0.857527	0.857527	0.00401192	213.745
Charolais_01	SantaCataIsl_01	Caprock_01	7818941	598201	0.857861	0.857861	0.00399669	214.643
Hereford_01	SantaCataIsl_01	Caprock_01	7815944	597346	0.857999	0.857999	0.00402748	213.036
Holstein_01	SantaCataIsl_01	Caprock_01	7815905	602084	0.856953	0.856953	0.00405918	211.115
Caprock_02	SantaCataIsl_01	Caprock_01	789553	1254128	-0.227323	-0.227323	0.0067841	-33.5082
HistP_1909	SantaCataIsl_01	Caprock_01	1282995	1072895	0.0891807	0.0891807	0.0033236	26.8325
ElkIslandP_01	SantaCataIsl_01	Caprock_01	978100	937634	0.021123	0.021123	0.00403275	5.23786
ElkIslandP_02	SantaCataIsl_01	Caprock_01	1067435	976858	0.0443072	0.0443072	0.0035579	12.4532
ElkIslandW_01	SantaCataIsl_01	Caprock_01	893474	1078996	-0.0940557	-0.0940557	0.00379972	-24.7533
ElkIslandW_02	SantaCataIsl_01	Caprock_01	900205	1070078	-0.0862176	-0.0862176	0.00384076	-22.448
Mackenzie_01	SantaCataIsl_01	Caprock_01	904598	1105215	-0.0998187	-0.0998187	0.00379782	-26.2832
Mackenzie_02	SantaCataIsl_01	Caprock_01	906834	1109220	-0.100387	-0.100387	0.00376988	-26.6287
Yellowstone_02	SantaCataIsl_01	Caprock_01	882659	1133396	-0.12437	-0.12437	0.00428902	-28.9974
HistP_1886	SantaCataIsl_01	Caprock_01	1446811	916285	0.224505	0.224505	0.00319797	70.2023
Angus_01	SantaCataIsl_02	Caprock_01	9508237	745567	0.854577	0.854577	0.00390394	218.901
Charolais_01	SantaCataIsl_02	Caprock_01	9503710	745141	0.85459	0.85459	0.00392415	217.777
Hereford_01	SantaCataIsl_02	Caprock_01	9499287	745168	0.854523	0.854523	0.00398353	214.514
Holstein_01	SantaCataIsl_02	Caprock_01	9499209	749708	0.8537	0.8537	0.0040144	212.66
Caprock_02	SantaCataIsl_02	Caprock_01	902281	1532160	-0.258737	-0.258737	0.00699894	-36.968
HistP_1909	SantaCataIsl_02	Caprock_01	1483258	1339197	0.051041	0.051041	0.00275407	18.5329
ElkIslandP_01	SantaCataIsl_02	Caprock_01	1089091	1123140	-0.0153913	-0.0153913	0.00356717	-4.31469
ElkIslandP_02	SantaCataIsl_02	Caprock_01	1192251	1177269	0.0063228	0.0063228	0.00326729	1.93518
ElkIslandW_01	SantaCataIsl_02	Caprock_01	1061065	1340693	-0.116426	-0.116426	0.00377082	-30.8756
ElkIslandW_02	SantaCataIsl_02	Caprock_01	1065989	1326963	-0.109059	-0.109059	0.0035944	-30.3415
Mackenzie_01	SantaCataIsl_02	Caprock_01	1080330	1381903	-0.12248	-0.12248	0.00353049	-34.6919
Mackenzie_02	SantaCataIsl_02	Caprock_01	1076345	1381366	-0.124108	-0.124108	0.00341905	-36.2989
Yellowstone_02	SantaCataIsl_02	Caprock_01	1037857	1404944	-0.150273	-0.150273	0.00391506	-38.3833
HistP_1886	SantaCataIsl_02	Caprock_01	1618331	1127142	0.178909	0.178909	0.00257622	69.4462
SantaCataIsl_01	SantaCataIsl_02	Caprock_01	1044279	1126480	-0.0378674	-0.0378674	0.00384879	-9.83878
Angus_01	Yellowstone_01	Caprock_01	9466849	655699	0.870448	0.870448	0.00403131	215.922
Charolais_01	Yellowstone_01	Caprock_01	9460739	653161	0.870839	0.870839	0.00403278	215.94
Hereford_01	Yellowstone_01	Caprock_01	9456421	653403	0.870739	0.870739	0.00411037	211.839
Holstein_01	Yellowstone_01	Caprock_01	9455677	658660	0.869757	0.869757	0.00414335	209.916
Caprock_02	Yellowstone_01	Caprock_01	873484	1409701	-0.234855	-0.234855	0.00714244	-32.8816
HistP_1909	Yellowstone_01	Caprock_01	1458520	1226319	0.086486	0.086486	0.00278054	31.104
ElkIslandP_01	Yellowstone_01	Caprock_01	1078863	1018251	0.0289026	0.0289026	0.00370463	7.80175
ElkIslandP_02	Yellowstone_01	Caprock_01	1175420	1062455	0.0504787	0.0504787	0.0032543	15.5114
ElkIslandW_01	Yellowstone_01	Caprock_01	1036095	1216545	-0.080106	-0.080106	0.00358629	-22.3367
ElkIslandW_02	Yellowstone_01	Caprock_01	1038456	1201408	-0.0727509	-0.0727509	0.00337019	-21.5865
Mackenzie_01	Yellowstone_01	Caprock_01	1043238	1246390	-0.0887271	-0.0887271	0.00341229	-26.0022
Mackenzie_02	Yellowstone_01	Caprock_01	1038584	1246236	-0.0908833	-0.0908833	0.00325414	-27.9285
Yellowstone_02	Yellowstone_01	Caprock_01	959795	1228388	-0.122747	-0.122747	0.00380392	-32.2686
HistP_1886	Yellowstone_01	Caprock_01	1569865	998648	0.222392	0.222392	0.00277943	80.0135
SantaCataIsl_01	Yellowstone_01	Caprock_01	1078860	1061971	0.00788899	0.00788899	0.00377301	2.0909
SantaCataIsl_02	Yellowstone_01	Caprock_01	1326852	1235762	0.0355457	0.0355457	0.00319094	11.1396
Angus_01	Vermejo_01	Caprock_01	9773373	571085	0.889586	0.889586	0.00402565	220.98
Charolais_01	Vermejo_01	Caprock_01	9767275	568436	0.890005	0.890005	0.00402407	221.171
Hereford_01	Vermejo_01	Caprock_01	9767769	573935	0.889006	0.889006	0.00412113	215.719
Holstein_01	Vermejo_01	Caprock_01	9763078	573970	0.888949	0.888949	0.00413027	215.228
Caprock_02	Vermejo_01	Caprock_01	918554	1198382	-0.132185	-0.132185	0.0082644	-15.9946
HistP_1909	Vermejo_01	Caprock_01	1592404	1036841	0.211301	0.211301	0.00549483	38.4546
ElkIslandP_01	Vermejo_01	Caprock_01	1186050	873929	0.151517	0.151517	0.00630943	24.0143
ElkIslandP_02	Vermejo_01	Caprock_01	1284384	903327	0.174181	0.174181	0.00577576	30.1572
ElkIslandW_01	Vermejo_01	Caprock_01	1122509	1004160	0.0556499	0.0556499	0.00624975	8.90435
ElkIslandW_02	Vermejo_01	Caprock_01	1132479	998470	0.062887	0.062887	0.00612067	10.2745
Mackenzie_01	Vermejo_01	Caprock_01	1134949	1026315	0.0502641	0.0502641	0.00604649	8.31294
Mackenzie_02	Vermejo_01	Caprock_01	1135055	1029105	0.0489566	0.0489566	0.0060337	8.11386
Yellowstone_02	Vermejo_01	Caprock_01	1124218	1077762	0.0210974	0.0210974	0.00631481	3.34093
HistP_1886	Vermejo_01	Caprock_01	1742454	877465	0.330159	0.330159	0.0050554	65.3081
SantaCataIsl_01	Vermejo_01	Caprock_01	1165512	876600	0.141477	0.141477	0.00632649	22.3626
SantaCataIsl_02	Vermejo_01	Caprock_01	1460182	1049810	0.163495	0.163495	0.00589366	27.7409
Yellowstone_01	Vermejo_01	Caprock_01	1336224	1023562	0.132496	0.132496	0.00583658	22.7009
Angus_01	Vermejo_02	Caprock_01	9690739	584149	0.886296	0.886296	0.00388838	227.935
Charolais_01	Vermejo_02	Caprock_01	9683872	581804	0.886651	0.886651	0.00390596	227
Hereford_01	Vermejo_02	Caprock_01	9686932	585291	0.886044	0.886044	0.00389558	227.448
Holstein_01	Vermejo_02	Caprock_01	9682120	586611	0.885748	0.885748	0.00394203	224.693
Caprock_02	Vermejo_02	Caprock_01	911245	1265006	-0.162555	-0.162555	0.00852876	-19.0597
HistP_1909	Vermejo_02	Caprock_01	1558276	1098908	0.172878	0.172878	0.00565641	30.5632
ElkIslandP_01	Vermejo_02	Caprock_01	1159042	920512	0.114702	0.114702	0.00606181	18.9222
ElkIslandP_02	Vermejo_02	Caprock_01	1256436	954193	0.136723	0.136723	0.00561145	24.365
ElkIslandW_01	Vermejo_02	Caprock_01	1099006	1074361	0.0113396	0.0113396	0.00623054	1.81999
ElkIslandW_02	Vermejo_02	Caprock_01	1108733	1068061	0.0186844	0.0186844	0.0061015	3.06226
Mackenzie_01	Vermejo_02	Caprock_01	1109905	1096940	0.0058749	0.0058749	0.005963	0.985226
Mackenzie_02	Vermejo_02	Caprock_01	1112312	1101706	0.00479039	0.00479039	0.00604808	0.792051
Yellowstone_02	Vermejo_02	Caprock_01	1091947	1141380	-0.0221342	-0.0221342	0.00632462	-3.4997
HistP_1886	Vermejo_02	Caprock_01	1704720	923673	0.297158	0.297158	0.00535831	55.4574
SantaCataIsl_01	Vermejo_02	Caprock_01	1147057	937733	0.100405	0.100405	0.00616068	16.2978
SantaCataIsl_02	Vermejo_02	Caprock_01	1428132	1113180	0.123933	0.123933	0.00584297	21.2106
Yellowstone_01	Vermejo_02	Caprock_01	1304346	1086672	0.0910382	0.0910382	0.00613562	14.8377
Vermejo_01	Vermejo_02	Caprock_01	955546	1052128	-0.0481064	-0.0481064	0.00715071	-6.7275
Angus_01	HistW_1892	Caprock_01	9620860	609848	0.880781	0.880781	0.00395669	222.606
Charolais_01	HistW_1892	Caprock_01	9613931	606716	0.881276	0.881276	0.00395469	222.844
Hereford_01	HistW_1892	Caprock_01	9609106	605346	0.881473	0.881473	0.00399453	220.67
Holstein_01	HistW_1892	Caprock_01	9608997	611566	0.880326	0.880326	0.00406541	216.541
Caprock_02	HistW_1892	Caprock_01	899703	1358082	-0.203021	-0.203021	0.00735482	-27.6039
HistP_1909	HistW_1892	Caprock_01	1467141	1125561	0.131747	0.131747	0.00254869	51.6919
ElkIslandP_01	HistW_1892	Caprock_01	1095714	958161	0.0669724	0.0669724	0.00341803	19.5939
ElkIslandP_02	HistW_1892	Caprock_01	1194459	998115	0.0895495	0.0895495	0.00292304	30.6358
ElkIslandW_01	HistW_1892	Caprock_01	903273	996533	-0.0490892	-0.0490892	0.00303127	-16.1943
ElkIslandW_02	HistW_1892	Caprock_01	901152	977702	-0.0407429	-0.0407429	0.00282422	-14.4263
Mackenzie_01	HistW_1892	Caprock_01	918564	1027285	-0.0558733	-0.0558733	0.00263294	-21.2208
Mackenzie_02	HistW_1892	Caprock_01	945905	1056798	-0.0553717	-0.0553717	0.00285833	-19.372
Yellowstone_02	HistW_1892	Caprock_01	1032931	1205171	-0.0769581	-0.0769581	0.00353667	-21.76
HistP_1886	HistW_1892	Caprock_01	1620229	941402	0.264998	0.264998	0.0025602	103.507
SantaCataIsl_01	HistW_1892	Caprock_01	1101895	994903	0.0510264	0.0510264	0.00366624	13.9179
SantaCataIsl_02	HistW_1892	Caprock_01	1375133	1179058	0.076766	0.076766	0.0033014	23.2525
Yellowstone_01	HistW_1892	Caprock_01	1252091	1151095	0.0420259	0.0420259	0.00318973	13.1754
Vermejo_01	HistW_1892	Caprock_01	1038864	1256618	-0.094862	-0.094862	0.00574377	-16.5156
Vermejo_02	HistW_1892	Caprock_01	1107026	1228445	-0.0519891	-0.0519891	0.00574389	-9.0512
Angus_01	HistW_1921	Caprock_01	6682073	784621	0.789834	0.789834	0.00394848	200.035
Charolais_01	HistW_1921	Caprock_01	6678350	783715	0.789947	0.789947	0.00395476	199.746
Hereford_01	HistW_1921	Caprock_01	6661532	767956	0.793268	0.793268	0.00398873	198.878
Holstein_01	HistW_1921	Caprock_01	6673692	786282	0.7892	0.7892	0.00404048	195.323
Caprock_02	HistW_1921	Caprock_01	724469	1651915	-0.390276	-0.390276	0.00533232	-73.1907
HistP_1909	HistW_1921	Caprock_01	1127538	1519082	-0.147941	-0.147941	0.00177917	-83.152
ElkIslandP_01	HistW_1921	Caprock_01	870972	1328481	-0.20801	-0.20801	0.00237147	-87.7137
ElkIslandP_02	HistW_1921	Caprock_01	953440	1392925	-0.187305	-0.187305	0.00218949	-85.547
ElkIslandW_01	HistW_1921	Caprock_01	692996	1480545	-0.362335	-0.362335	0.00292067	-124.059
ElkIslandW_02	HistW_1921	Caprock_01	696936	1462935	-0.35465	-0.35465	0.00283677	-125.019
Mackenzie_01	HistW_1921	Caprock_01	705955	1527362	-0.367797	-0.367797	0.00269332	-136.559
Mackenzie_02	HistW_1921	Caprock_01	715182	1538511	-0.365324	-0.365324	0.00267696	-136.47
Yellowstone_02	HistW_1921	Caprock_01	801557	1674054	-0.352437	-0.352437	0.00283676	-124.239
HistP_1886	HistW_1921	Caprock_01	1249486	1251350	-0.000745351	-0.000745351	0.00173149	-0.430468
SantaCataIsl_01	HistW_1921	Caprock_01	887842	1418998	-0.230253	-0.230253	0.00301609	-76.3414
SantaCataIsl_02	HistW_1921	Caprock_01	1076680	1601997	-0.196111	-0.196111	0.00241975	-81.046
Yellowstone_01	HistW_1921	Caprock_01	950676	1570758	-0.245924	-0.245924	0.00254451	-96.6491
Vermejo_01	HistW_1921	Caprock_01	804792	1705790	-0.35888	-0.35888	0.0047855	-74.9932
Vermejo_02	HistW_1921	Caprock_01	851662	1677009	-0.326396	-0.326396	0.00507134	-64.3608
HistW_1892	HistW_1921	Caprock_01	755932	1487798	-0.326183	-0.326183	0.00239607	-136.132
Angus_01	HistW_1937	Caprock_01	8802362	704984	0.851697	0.851697	0.00403152	211.259
Charolais_01	HistW_1937	Caprock_01	8797796	703828	0.851851	0.851851	0.0040139	212.225
Hereford_01	HistW_1937	Caprock_01	8761549	671196	0.857688	0.857688	0.00408758	209.828
Holstein_01	HistW_1937	Caprock_01	8791181	707174	0.851096	0.851096	0.00414267	205.446
Caprock_02	HistW_1937	Caprock_01	808498	1983342	-0.420814	-0.420814	0.00589285	-71.4109
HistP_1909	HistW_1937	Caprock_01	1290947	1803340	-0.165593	-0.165593	0.00208701	-79.3448
ElkIslandP_01	HistW_1937	Caprock_01	991560	1560578	-0.222957	-0.222957	0.00271457	-82.1337
ElkIslandP_02	HistW_1937	Caprock_01	1080343	1634078	-0.203997	-0.203997	0.00243482	-83.7834
ElkIslandW_01	HistW_1937	Caprock_01	833787	1737174	-0.351381	-0.351381	0.00308324	-113.965
ElkIslandW_02	HistW_1937	Caprock_01	852887	1733610	-0.340508	-0.340508	0.00297584	-114.424
Mackenzie_01	HistW_1937	Caprock_01	853871	1806826	-0.35816	-0.35816	0.00285271	-125.551
Mackenzie_02	HistW_1937	Caprock_01	876042	1833274	-0.353311	-0.353311	0.00282037	-125.271
Yellowstone_02	HistW_1937	Caprock_01	992654	2018064	-0.340587	-0.340587	0.00307158	-110.883
HistP_1886	HistW_1937	Caprock_01	1271578	1377212	-0.0398801	-0.0398801	0.00185254	-21.5273
SantaCataIsl_01	HistW_1937	Caprock_01	1011235	1672360	-0.246358	-0.246358	0.0033843	-72.7943
SantaCataIsl_02	HistW_1937	Caprock_01	1256630	1912909	-0.207058	-0.207058	0.00272666	-75.9385
Yellowstone_01	HistW_1937	Caprock_01	1118330	1849570	-0.246383	-0.246383	0.00286454	-86.0113
Vermejo_01	HistW_1937	Caprock_01	996244	2059421	-0.347936	-0.347936	0.0051117	-68.0666
Vermejo_02	HistW_1937	Caprock_01	1047769	2015372	-0.315886	-0.315886	0.00540612	-58.4312
HistW_1892	HistW_1937	Caprock_01	926259	1779845	-0.31543	-0.31543	0.00271493	-116.183
HistW_1921	HistW_1937	Caprock_01	1198609	1269909	-0.0288837	-0.0288837	0.00159013	-18.1644
Angus_01	WindCave_01	Caprock_01	7479921	593453	0.852985	0.852985	0.00397612	214.527
Charolais_01	WindCave_01	Caprock_01	7476493	591995	0.853258	0.853258	0.00396237	215.34
Hereford_01	WindCave_01	Caprock_01	7471311	589891	0.853647	0.853647	0.00401185	212.781
Holstein_01	WindCave_01	Caprock_01	7471512	595180	0.852435	0.852435	0.00405738	210.095
Caprock_02	WindCave_01	Caprock_01	772857	1232456	-0.229191	-0.229191	0.00699925	-32.7451
HistP_1909	WindCave_01	Caprock_01	1234790	1047508	0.0820585	0.0820585	0.00267622	30.6621
ElkIslandP_01	WindCave_01	Caprock_01	941862	914127	0.0149435	0.0149435	0.00341416	4.37692
ElkIslandP_02	WindCave_01	Caprock_01	1025137	950998	0.0375172	0.0375172	0.0029898	12.5484
ElkIslandW_01	WindCave_01	Caprock_01	864687	1052330	-0.0978828	-0.0978828	0.00351176	-27.8729
ElkIslandW_02	WindCave_01	Caprock_01	874591	1046801	-0.0896277	-0.0896277	0.00333763	-26.8537
Mackenzie_01	WindCave_01	Caprock_01	873004	1074395	-0.103415	-0.103415	0.00332758	-31.0782
Mackenzie_02	WindCave_01	Caprock_01	880394	1083963	-0.103631	-0.103631	0.00317942	-32.5944
Yellowstone_02	WindCave_01	Caprock_01	841711	1091351	-0.129142	-0.129142	0.00354519	-36.4274
HistP_1886	WindCave_01	Caprock_01	1380575	890101	0.216003	0.216003	0.00240705	89.7379
SantaCataIsl_01	WindCave_01	Caprock_01	920972	934346	-0.00720847	-0.00720847	0.00364229	-1.9791
SantaCataIsl_02	WindCave_01	Caprock_01	1120944	1055395	0.0301189	0.0301189	0.00326201	9.23325
Yellowstone_01	WindCave_01	Caprock_01	1017053	1048017	-0.0149942	-0.0149942	0.00338786	-4.42585
Vermejo_01	WindCave_01	Caprock_01	846542	1132461	-0.144476	-0.144476	0.00586136	-24.6489
Vermejo_02	WindCave_01	Caprock_01	905625	1117718	-0.104823	-0.104823	0.00586604	-17.8695
HistW_1892	WindCave_01	Caprock_01	956344	1068495	-0.0553876	-0.0553876	0.00311327	-17.7908
HistW_1921	WindCave_01	Caprock_01	1355077	863694	0.221466	0.221466	0.0022367	99.0146
HistW_1937	WindCave_01	Caprock_01	1593251	979838	0.238396	0.238396	0.00257624	92.5364
Angus_01	WindCave_02	Caprock_01	9555188	692835	0.864787	0.864787	0.00390775	221.301
Charolais_01	WindCave_02	Caprock_01	9548513	691300	0.864978	0.864978	0.00392738	220.243
Hereford_01	WindCave_02	Caprock_01	9543384	689673	0.865207	0.865207	0.00396693	218.105
Holstein_01	WindCave_02	Caprock_01	9545071	696290	0.864024	0.864024	0.0040105	215.441
Caprock_02	WindCave_02	Caprock_01	900140	1474877	-0.241993	-0.241993	0.00702609	-34.4421
HistP_1909	WindCave_02	Caprock_01	1495360	1284663	0.0757897	0.0757897	0.00376642	20.1225
ElkIslandP_01	WindCave_02	Caprock_01	1100843	1079825	0.00963833	0.00963833	0.00421939	2.2843
ElkIslandP_02	WindCave_02	Caprock_01	1197424	1123042	0.0320548	0.0320548	0.00397001	8.07422
ElkIslandW_01	WindCave_02	Caprock_01	1067205	1284996	-0.0925903	-0.0925903	0.00431917	-21.4371
ElkIslandW_02	WindCave_02	Caprock_01	1076504	1276929	-0.0851628	-0.0851628	0.0041664	-20.4404
Mackenzie_01	WindCave_02	Caprock_01	1080895	1316966	-0.0984507	-0.0984507	0.00402879	-24.4368
Mackenzie_02	WindCave_02	Caprock_01	1094001	1333338	-0.0986006	-0.0986006	0.00406391	-24.2625
Yellowstone_02	WindCave_02	Caprock_01	1043593	1344195	-0.125891	-0.125891	0.00428272	-29.3952
HistP_1886	WindCave_02	Caprock_01	1624665	1071561	0.20514	0.20514	0.00351888	58.2969
SantaCataIsl_01	WindCave_02	Caprock_01	1087398	1108966	-0.00981987	-0.00981987	0.00415528	-2.36323
SantaCataIsl_02	WindCave_02	Caprock_01	1352467	1285642	0.0253306	0.0253306	0.00414157	6.11619
Yellowstone_01	WindCave_02	Caprock_01	1251316	1278286	-0.0106618	-0.0106618	0.00410847	-2.59507
Vermejo_01	WindCave_02	Caprock_01	1046228	1390638	-0.141333	-0.141333	0.00555219	-25.4554
Vermejo_02	WindCave_02	Caprock_01	1125390	1375087	-0.0998597	-0.0998597	0.00628107	-15.8985
HistW_1892	WindCave_02	Caprock_01	1191272	1320505	-0.0514508	-0.0514508	0.0038838	-13.2476
HistW_1921	WindCave_02	Caprock_01	1614298	1019282	0.225934	0.225934	0.00343097	65.8513
HistW_1937	WindCave_02	Caprock_01	1924665	1200599	0.231682	0.231682	0.00384352	60.2785
WindCave_01	WindCave_02	Caprock_01	1008104	1015795	-0.00380009	-0.00380009	0.00407318	-0.932955
Angus_01	Yellowstone_1925	Caprock_01	8875848	709355	0.85199	0.85199	0.00399184	213.433
Charolais_01	Yellowstone_1925	Caprock_01	8872006	708967	0.852005	0.852005	0.00401498	212.207
Hereford_01	Yellowstone_1925	Caprock_01	8864702	702209	0.853201	0.853201	0.00403056	211.683
Holstein_01	Yellowstone_1925	Caprock_01	8867613	711554	0.851437	0.851437	0.00404879	210.294
Caprock_02	Yellowstone_1925	Caprock_01	841777	1551661	-0.296596	-0.296596	0.00675133	-43.9315
HistP_1909	Yellowstone_1925	Caprock_01	1371499	1367124	0.00159752	0.00159752	0.00269748	0.592225
ElkIslandP_01	Yellowstone_1925	Caprock_01	1032542	1174695	-0.0644031	-0.0644031	0.00334706	-19.2417
ElkIslandP_02	Yellowstone_1925	Caprock_01	1125197	1225395	-0.0426267	-0.0426267	0.00303172	-14.0602
ElkIslandW_01	Yellowstone_1925	Caprock_01	1003424	1397780	-0.164233	-0.164233	0.00369592	-44.4362
ElkIslandW_02	Yellowstone_1925	Caprock_01	1007001	1383302	-0.157428	-0.157428	0.00346498	-45.434
Mackenzie_01	Yellowstone_1925	Caprock_01	1013524	1430031	-0.170451	-0.170451	0.00353902	-48.1634
Mackenzie_02	Yellowstone_1925	Caprock_01	1012139	1432217	-0.171856	-0.171856	0.00334774	-51.3351
Yellowstone_02	Yellowstone_1925	Caprock_01	951199	1429548	-0.200924	-0.200924	0.0036483	-55.0733
HistP_1886	Yellowstone_1925	Caprock_01	1484918	1137401	0.132523	0.132523	0.00238915	55.4686
SantaCataIsl_01	Yellowstone_1925	Caprock_01	1028091	1218879	-0.084909	-0.084909	0.0038511	-22.048
SantaCataIsl_02	Yellowstone_1925	Caprock_01	1239294	1370865	-0.0504073	-0.0504073	0.00328239	-15.3569
Yellowstone_01	Yellowstone_1925	Caprock_01	1107537	1330844	-0.09158	-0.09158	0.00325969	-28.0947
Vermejo_01	Yellowstone_1925	Caprock_01	993647	1514079	-0.207531	-0.207531	0.00574607	-36.1171
Vermejo_02	Yellowstone_1925	Caprock_01	1050682	1479979	-0.169638	-0.169638	0.00602598	-28.1511
HistW_1892	Yellowstone_1925	Caprock_01	1096708	1413544	-0.126217	-0.126217	0.00343174	-36.7792
HistW_1921	Yellowstone_1925	Caprock_01	1468586	1079023	0.152913	0.152913	0.00223073	68.5486
HistW_1937	Yellowstone_1925	Caprock_01	1730424	1255278	0.15914	0.15914	0.00251128	63.3702
WindCave_01	Yellowstone_1925	Caprock_01	994317	1165791	-0.0793821	-0.0793821	0.00296109	-26.8084
WindCave_02	Yellowstone_1925	Caprock_01	1186917	1380702	-0.0754727	-0.0754727	0.00405913	-18.5933
Angus_01	Yellowstone_03	Caprock_01	9615304	577016	0.886774	0.886774	0.00410205	216.178
Charolais_01	Yellowstone_03	Caprock_01	9609337	574151	0.887239	0.887239	0.00408703	217.086
Hereford_01	Yellowstone_03	Caprock_01	9604101	575305	0.886967	0.886967	0.00414303	214.087
Holstein_01	Yellowstone_03	Caprock_01	9604740	579371	0.886221	0.886221	0.00418476	211.774
Caprock_02	Yellowstone_03	Caprock_01	892063	1283646	-0.179979	-0.179979	0.00769884	-23.3775
HistP_1909	Yellowstone_03	Caprock_01	1487930	1076483	0.160445	0.160445	0.00310129	51.7349
ElkIslandP_01	Yellowstone_03	Caprock_01	1095328	893765	0.101334	0.101334	0.00400561	25.2981
ElkIslandP_02	Yellowstone_03	Caprock_01	1186752	924958	0.123972	0.123972	0.0034906	35.5161
ElkIslandW_01	Yellowstone_03	Caprock_01	1036080	1047893	-0.0056685	-0.0056685	0.00373626	-1.51716
ElkIslandW_02	Yellowstone_03	Caprock_01	1046725	1041397	0.00255157	0.00255157	0.00347891	0.73344
Mackenzie_01	Yellowstone_03	Caprock_01	1040840	1068474	-0.0131009	-0.0131009	0.00365848	-3.58098
Mackenzie_02	Yellowstone_03	Caprock_01	1042437	1073835	-0.0148365	-0.0148365	0.00348091	-4.26223
Yellowstone_02	Yellowstone_03	Caprock_01	960808	1053688	-0.0461058	-0.0461058	0.00400923	-11.4999
HistP_1886	Yellowstone_03	Caprock_01	1620712	885445	0.293384	0.293384	0.00301762	97.2238
SantaCataIsl_01	Yellowstone_03	Caprock_01	1094002	923674	0.0844179	0.0844179	0.00411367	20.5213
SantaCataIsl_02	Yellowstone_03	Caprock_01	1358501	1088814	0.110197	0.110197	0.00353298	31.191
Yellowstone_01	Yellowstone_03	Caprock_01	1167099	993282	0.0804566	0.0804566	0.00366875	21.9303
Vermejo_01	Yellowstone_03	Caprock_01	1031515	1169853	-0.0628418	-0.0628418	0.00612682	-10.2568
Vermejo_02	Yellowstone_03	Caprock_01	1108626	1150657	-0.0186037	-0.0186037	0.00617432	-3.01308
HistW_1892	Yellowstone_03	Caprock_01	1165374	1089066	0.0338479	0.0338479	0.00329787	10.2636
HistW_1921	Yellowstone_03	Caprock_01	1609887	833908	0.31753	0.31753	0.00292178	108.677
HistW_1937	Yellowstone_03	Caprock_01	1914388	1002728	0.312521	0.312521	0.00318893	98.0019
WindCave_01	Yellowstone_03	Caprock_01	1063978	888882	0.0896613	0.0896613	0.00346469	25.8786
WindCave_02	Yellowstone_03	Caprock_01	1293096	1088485	0.0859139	0.0859139	0.00428889	20.0318
Yellowstone_1925	Yellowstone_03	Caprock_01	1370600	980527	0.165909	0.165909	0.00380322	43.6233
Angus_01	Yellowstone_04	Caprock_01	9602503	574909	0.887023	0.887023	0.00410912	215.867
Charolais_01	Yellowstone_04	Caprock_01	9597296	572624	0.887389	0.887389	0.00409632	216.631
Hereford_01	Yellowstone_04	Caprock_01	9592623	573514	0.887172	0.887172	0.00413667	214.465
Holstein_01	Yellowstone_04	Caprock_01	9592197	576745	0.886567	0.886567	0.00418698	211.744
Caprock_02	Yellowstone_04	Caprock_01	892448	1281976	-0.179141	-0.179141	0.00773578	-23.1574
HistP_1909	Yellowstone_04	Caprock_01	1482778	1071583	0.160978	0.160978	0.00317109	50.7641
ElkIslandP_01	Yellowstone_04	Caprock_01	1100575	898010	0.101354	0.101354	0.00403596	25.1128
ElkIslandP_02	Yellowstone_04	Caprock_01	1192545	929217	0.124108	0.124108	0.00359501	34.5223
ElkIslandW_01	Yellowstone_04	Caprock_01	1038548	1049603	-0.00529416	-0.00529416	0.00364003	-1.45443
ElkIslandW_02	Yellowstone_04	Caprock_01	1045376	1039466	0.00283475	0.00283475	0.00365406	0.77578
Mackenzie_01	Yellowstone_04	Caprock_01	1040897	1068686	-0.0131728	-0.0131728	0.00353917	-3.72199
Mackenzie_02	Yellowstone_04	Caprock_01	1042630	1073198	-0.0144473	-0.0144473	0.0035422	-4.07862
Yellowstone_02	Yellowstone_04	Caprock_01	972670	1064047	-0.0448648	-0.0448648	0.00416745	-10.7655
HistP_1886	Yellowstone_04	Caprock_01	1619866	885006	0.293372	0.293372	0.00296514	98.9406
SantaCataIsl_01	Yellowstone_04	Caprock_01	1095578	923359	0.0853018	0.0853018	0.00402865	21.1738
SantaCataIsl_02	Yellowstone_04	Caprock_01	1356755	1086382	0.110666	0.110666	0.00360232	30.7208
Yellowstone_01	Yellowstone_04	Caprock_01	1151499	977669	0.0816422	0.0816422	0.00380028	21.4832
Vermejo_01	Yellowstone_04	Caprock_01	1038279	1174372	-0.0615068	-0.0615068	0.0062536	-9.83541
Vermejo_02	Yellowstone_04	Caprock_01	1097804	1139217	-0.0185126	-0.0185126	0.00609945	-3.03512
HistW_1892	Yellowstone_04	Caprock_01	1164031	1086733	0.034343	0.034343	0.00326759	10.5102
HistW_1921	Yellowstone_04	Caprock_01	1605718	829682	0.318648	0.318648	0.00284847	111.867
HistW_1937	Yellowstone_04	Caprock_01	1908333	999419	0.312583	0.312583	0.00312804	99.9294
WindCave_01	Yellowstone_04	Caprock_01	1063553	886724	0.0906687	0.0906687	0.00353794	25.6275
WindCave_02	Yellowstone_04	Caprock_01	1295237	1090818	0.0856724	0.0856724	0.00439978	19.4719
Yellowstone_1925	Yellowstone_04	Caprock_01	1371013	979865	0.166384	0.166384	0.00375956	44.2562
Yellowstone_03	Yellowstone_04	Caprock_01	985874	985021	0.000432798	0.000432798	0.00395973	0.1093
Angus_01	Yellowstone_05	Caprock_01	9526634	562038	0.88858	0.88858	0.00407333	218.146
Charolais_01	Yellowstone_05	Caprock_01	9520993	559745	0.888948	0.888948	0.004057	219.114
Hereford_01	Yellowstone_05	Caprock_01	9517775	559457	0.888966	0.888966	0.00409725	216.967
Holstein_01	Yellowstone_05	Caprock_01	9517611	563262	0.888251	0.888251	0.00414951	214.062
Caprock_02	Yellowstone_05	Caprock_01	883288	1277951	-0.18261	-0.18261	0.00781515	-23.3661
HistP_1909	Yellowstone_05	Caprock_01	1464378	1066270	0.157315	0.157315	0.00312961	50.2666
ElkIslandP_01	Yellowstone_05	Caprock_01	1073089	877952	0.100017	0.100017	0.00411123	24.3277
ElkIslandP_02	Yellowstone_05	Caprock_01	1175508	921960	0.120883	0.120883	0.00361721	33.4188
ElkIslandW_01	Yellowstone_05	Caprock_01	1022493	1039955	-0.00846664	-0.00846664	0.0034617	-2.44581
ElkIslandW_02	Yellowstone_05	Caprock_01	1036235	1037836	-0.000771912	-0.000771912	0.00355487	-0.217142
Mackenzie_01	Yellowstone_05	Caprock_01	1033686	1068566	-0.0165917	-0.0165917	0.00368067	-4.50781
Mackenzie_02	Yellowstone_05	Caprock_01	1034028	1071783	-0.017929	-0.017929	0.00348243	-5.14841
Yellowstone_02	Yellowstone_05	Caprock_01	915291	1013521	-0.0509277	-0.0509277	0.00403971	-12.6068
HistP_1886	Yellowstone_05	Caprock_01	1591683	874411	0.290853	0.290853	0.00303857	95.7206
SantaCataIsl_01	Yellowstone_05	Caprock_01	1082050	920407	0.0807223	0.0807223	0.003974	20.3126
SantaCataIsl_02	Yellowstone_05	Caprock_01	1337696	1078658	0.107202	0.107202	0.00371426	28.8623
Yellowstone_01	Yellowstone_05	Caprock_01	1143510	981378	0.0763014	0.0763014	0.00362252	21.0631
Vermejo_01	Yellowstone_05	Caprock_01	1025454	1169457	-0.0656077	-0.0656077	0.00632801	-10.3678
Vermejo_02	Yellowstone_05	Caprock_01	1079283	1128300	-0.0222039	-0.0222039	0.00642919	-3.45361
HistW_1892	Yellowstone_05	Caprock_01	1144996	1075929	0.0310983	0.0310983	0.00333156	9.33446
HistW_1921	Yellowstone_05	Caprock_01	1581933	821421	0.316438	0.316438	0.00293427	107.842
HistW_1937	Yellowstone_05	Caprock_01	1873868	986113	0.310406	0.310406	0.00323615	95.9181
WindCave_01	Yellowstone_05	Caprock_01	1050309	883323	0.0863587	0.0863587	0.00362373	23.8315
WindCave_02	Yellowstone_05	Caprock_01	1274963	1080798	0.0824214	0.0824214	0.00445792	18.4887
Yellowstone_1925	Yellowstone_05	Caprock_01	1361666	981920	0.162036	0.162036	0.00366163	44.2525
Yellowstone_03	Yellowstone_05	Caprock_01	955315	963174	-0.00409645	-0.00409645	0.0037931	-1.07998
Yellowstone_04	Yellowstone_05	Caprock_01	971295	980071	-0.00449736	-0.00449736	0.00382806	-1.17484
Angus_01	Charolais_01	Caprock_02	349086	344573	0.00650608	0.00650608	0.00231714	2.80781
Angus_01	Hereford_01	Caprock_02	321249	342575	-0.032126	-0.032126	0.00340991	-9.42137
Charolais_01	Hereford_01	Caprock_02	329741	355363	-0.0373987	-0.0373987	0.00354805	-10.5406
Angus_01	Holstein_01	Caprock_02	338257	326385	0.0178622	0.0178622	0.00237055	7.53506
Charolais_01	Holstein_01	Caprock_02	348307	340358	0.0115426	0.0115426	0.00267392	4.31674
Hereford_01	Holstein_01	Caprock_02	342879	309655	0.0509153	0.0509153	0.00327405	15.5512
Angus_01	Caprock_01	Caprock_02	8179814	484840	0.888088	0.888088	0.00246484	360.302
Charolais_01	Caprock_01	Caprock_02	8176679	484008	0.888229	0.888229	0.00250648	354.372
Hereford_01	Caprock_01	Caprock_02	8170218	464389	0.892435	0.892435	0.0024799	359.868
Holstein_01	Caprock_01	Caprock_02	8169211	483443	0.888256	0.888256	0.00249643	355.811
Angus_01	HistP_1909	Caprock_02	7603167	644442	0.843726	0.843726	0.00427879	197.188
Charolais_01	HistP_1909	Caprock_02	7599446	643617	0.84384	0.84384	0.0043062	195.959
Hereford_01	HistP_1909	Caprock_02	7601601	632272	0.846422	0.846422	0.00439848	192.435
Holstein_01	HistP_1909	Caprock_02	7596159	646856	0.843054	0.843054	0.00438594	192.217
Caprock_01	HistP_1909	Caprock_02	892813	1630021	-0.292214	-0.292214	0.00658105	-44.4024
Angus_01	ElkIslandP_01	Caprock_02	6349755	522033	0.848065	0.848065	0.00428137	198.083
Charolais_01	ElkIslandP_01	Caprock_02	6346992	521330	0.848193	0.848193	0.00431123	196.741
Hereford_01	ElkIslandP_01	Caprock_02	6352131	512531	0.850676	0.850676	0.00435704	195.242
Holstein_01	ElkIslandP_01	Caprock_02	6344334	523564	0.847533	0.847533	0.00436414	194.204
Caprock_01	ElkIslandP_01	Caprock_02	781902	1269220	-0.237586	-0.237586	0.00697094	-34.0824
HistP_1909	ElkIslandP_01	Caprock_02	1051776	924325	0.0644962	0.0644962	0.00303828	21.2278
Angus_01	ElkIslandP_02	Caprock_02	6622751	576348	0.839883	0.839883	0.00427074	196.66
Charolais_01	ElkIslandP_02	Caprock_02	6620210	575530	0.840036	0.840036	0.00430594	195.088
Hereford_01	ElkIslandP_02	Caprock_02	6615729	557758	0.844495	0.844495	0.00436139	193.63
Holstein_01	ElkIslandP_02	Caprock_02	6616881	577036	0.839577	0.839577	0.0043535	192.851
Caprock_01	ElkIslandP_02	Caprock_02	797619	1363127	-0.261719	-0.261719	0.00696454	-37.5788
HistP_1909	ElkIslandP_02	Caprock_02	1095070	1014165	0.0383575	0.0383575	0.00264864	14.482
ElkIslandP_01	ElkIslandP_02	Caprock_02	813392	863372	-0.0298074	-0.0298074	0.00313581	-9.50549
Angus_01	ElkIslandW_01	Caprock_02	7690078	478525	0.882838	0.882838	0.00436004	202.484
Charolais_01	ElkIslandW_01	Caprock_02	7685739	477119	0.8831	0.8831	0.00439938	200.733
Hereford_01	ElkIslandW_01	Caprock_02	7687644	464811	0.88597	0.88597	0.00446001	198.648
Holstein_01	ElkIslandW_01	Caprock_02	7682124	478939	0.882628	0.882628	0.00445371	198.178
Caprock_01	ElkIslandW_01	Caprock_02	882047	1256294	-0.175017	-0.175017	0.00790788	-22.132
HistP_1909	ElkIslandW_01	Caprock_02	1215597	868324	0.166644	0.166644	0.0030516	54.6087
ElkIslandP_01	ElkIslandW_01	Caprock_02	940151	757826	0.107378	0.107378	0.00410599	26.1515
ElkIslandP_02	ElkIslandW_01	Caprock_02	1016785	771925	0.136892	0.136892	0.0034364	39.8358
Angus_01	ElkIslandW_02	Caprock_02	7674628	474346	0.883581	0.883581	0.00439914	200.853
Charolais_01	ElkIslandW_02	Caprock_02	7670429	473089	0.883812	0.883812	0.00440735	200.531
Hereford_01	ElkIslandW_02	Caprock_02	7682333	470433	0.884595	0.884595	0.00450302	196.445
Holstein_01	ElkIslandW_02	Caprock_02	7667295	475366	0.883241	0.883241	0.00448813	196.795
Caprock_01	ElkIslandW_02	Caprock_02	901724	1267980	-0.168805	-0.168805	0.0078164	-21.5962
HistP_1909	ElkIslandW_02	Caprock_02	1215801	862806	0.169823	0.169823	0.00279575	60.7432
ElkIslandP_01	ElkIslandW_02	Caprock_02	939967	751516	0.111412	0.111412	0.00395716	28.1545
ElkIslandP_02	ElkIslandW_02	Caprock_02	1029840	780008	0.13804	0.13804	0.00341719	40.3959
ElkIslandW_01	ElkIslandW_02	Caprock_02	722058	715059	0.00487017	0.00487017	0.00337161	1.44446
Angus_01	Mackenzie_01	Caprock_02	7808941	482975	0.883507	0.883507	0.00429076	205.909
Charolais_01	Mackenzie_01	Caprock_02	7803927	481782	0.883708	0.883708	0.00434324	203.468
Hereford_01	Mackenzie_01	Caprock_02	7806329	469556	0.886524	0.886524	0.00438284	202.271
Holstein_01	Mackenzie_01	Caprock_02	7800350	484173	0.883114	0.883114	0.00441266	200.132
Caprock_01	Mackenzie_01	Caprock_02	901397	1269673	-0.169629	-0.169629	0.00775386	-21.8767
HistP_1909	Mackenzie_01	Caprock_02	1242001	875819	0.172905	0.172905	0.00290971	59.4235
ElkIslandP_01	Mackenzie_01	Caprock_02	956237	764592	0.111368	0.111368	0.0038888	28.6381
ElkIslandP_02	Mackenzie_01	Caprock_02	1030559	773856	0.142264	0.142264	0.00348858	40.7798
ElkIslandW_01	Mackenzie_01	Caprock_02	749014	741052	0.00534339	0.00534339	0.00357876	1.49308
ElkIslandW_02	Mackenzie_01	Caprock_02	760922	761002	-5.2565e-05	-5.2565e-05	0.00316905	-0.016587
Angus_01	Mackenzie_02	Caprock_02	7829479	477675	0.884997	0.884997	0.00428542	206.513
Charolais_01	Mackenzie_02	Caprock_02	7825981	477336	0.885025	0.885025	0.00434378	203.746
Hereford_01	Mackenzie_02	Caprock_02	7837752	474923	0.885735	0.885735	0.00441096	200.803
Holstein_01	Mackenzie_02	Caprock_02	7822196	479601	0.884459	0.884459	0.00440207	200.919
Caprock_01	Mackenzie_02	Caprock_02	927032	1271616	-0.156725	-0.156725	0.00765526	-20.4729
HistP_1909	Mackenzie_02	Caprock_02	1255053	864115	0.184477	0.184477	0.00262998	70.1439
ElkIslandP_01	Mackenzie_02	Caprock_02	971979	756500	0.124664	0.124664	0.00373147	33.4088
ElkIslandP_02	Mackenzie_02	Caprock_02	1056733	777054	0.152514	0.152514	0.00321913	47.3775
ElkIslandW_01	Mackenzie_02	Caprock_02	780588	749130	0.0205646	0.0205646	0.00354122	5.8072
ElkIslandW_02	Mackenzie_02	Caprock_02	785385	761164	0.0156613	0.0156613	0.00296576	5.28071
Mackenzie_01	Mackenzie_02	Caprock_02	786661	761921	0.0159759	0.0159759	0.00324291	4.92641
Angus_01	Yellowstone_02	Caprock_02	7851564	493665	0.881689	0.881689	0.00432062	204.066
Charolais_01	Yellowstone_02	Caprock_02	7847883	492748	0.881844	0.881844	0.00436357	202.092
Hereford_01	Yellowstone_02	Caprock_02	7848802	479426	0.884867	0.884867	0.00442994	199.747
Holstein_01	Yellowstone_02	Caprock_02	7843821	494949	0.88129	0.88129	0.00443158	198.866
Caprock_01	Yellowstone_02	Caprock_02	900012	1243440	-0.160222	-0.160222	0.00766762	-20.8959
HistP_1909	Yellowstone_02	Caprock_02	1270755	877677	0.18296	0.18296	0.00325502	56.2087
ElkIslandP_01	Yellowstone_02	Caprock_02	964225	751996	0.123661	0.123661	0.0039978	30.9322
ElkIslandP_02	Yellowstone_02	Caprock_02	1033716	753987	0.156474	0.156474	0.00349559	44.7632
ElkIslandW_01	Yellowstone_02	Caprock_02	867517	833346	0.0200904	0.0200904	0.00420434	4.77849
ElkIslandW_02	Yellowstone_02	Caprock_02	880537	854339	0.0151008	0.0151008	0.00405838	3.72089
Mackenzie_01	Yellowstone_02	Caprock_02	877808	852624	0.0145536	0.0145536	0.00424356	3.42957
Mackenzie_02	Yellowstone_02	Caprock_02	881396	880172	0.000694836	0.000694836	0.00392792	0.176896
Angus_01	HistP_1886	Caprock_02	6188749	641757	0.812091	0.812091	0.00426536	190.392
Charolais_01	HistP_1886	Caprock_02	6185303	641785	0.811989	0.811989	0.00429722	188.957
Hereford_01	HistP_1886	Caprock_02	6167532	608157	0.820488	0.820488	0.00432887	189.539
Holstein_01	HistP_1886	Caprock_02	6182313	642570	0.811698	0.811698	0.00430991	188.333
Caprock_01	HistP_1886	Caprock_02	728310	1713784	-0.403537	-0.403537	0.00586479	-68.8066
HistP_1909	HistP_1886	Caprock_02	971531	1323799	-0.153472	-0.153472	0.00194389	-78.9509
ElkIslandP_01	HistP_1886	Caprock_02	775703	1207039	-0.217545	-0.217545	0.00274376	-79.2872
ElkIslandP_02	HistP_1886	Caprock_02	835185	1233428	-0.192517	-0.192517	0.00242423	-79.4136
ElkIslandW_01	HistP_1886	Caprock_02	712098	1382961	-0.320212	-0.320212	0.00298225	-107.373
ElkIslandW_02	HistP_1886	Caprock_02	720938	1399230	-0.319924	-0.319924	0.00280547	-114.036
Mackenzie_01	HistP_1886	Caprock_02	717301	1415831	-0.327467	-0.327467	0.00280977	-116.546
Mackenzie_02	HistP_1886	Caprock_02	724093	1446640	-0.332859	-0.332859	0.00273905	-121.523
Yellowstone_02	HistP_1886	Caprock_02	718907	1439211	-0.333765	-0.333765	0.00313079	-106.607
Angus_01	SantaCataIsl_01	Caprock_02	6494947	523210	0.850898	0.850898	0.00425381	200.032
Charolais_01	SantaCataIsl_01	Caprock_02	6491073	522316	0.851052	0.851052	0.00428482	198.62
Hereford_01	SantaCataIsl_01	Caprock_02	6489432	506671	0.855156	0.855156	0.00430238	198.764
Holstein_01	SantaCataIsl_01	Caprock_02	6488903	523899	0.850588	0.850588	0.0043149	197.128
Caprock_01	SantaCataIsl_01	Caprock_02	805797	1254128	-0.217644	-0.217644	0.00766125	-28.4085
HistP_1909	SantaCataIsl_01	Caprock_02	1110073	928470	0.0890847	0.0890847	0.00350625	25.4074
ElkIslandP_01	SantaCataIsl_01	Caprock_02	870148	830946	0.0230452	0.0230452	0.00442719	5.20537
ElkIslandP_02	SantaCataIsl_01	Caprock_02	939421	846453	0.0520574	0.0520574	0.00382239	13.6191
ElkIslandW_01	SantaCataIsl_01	Caprock_02	769926	921777	-0.0897622	-0.0897622	0.00433484	-20.7072
ElkIslandW_02	SantaCataIsl_01	Caprock_02	777109	935617	-0.0925472	-0.0925472	0.0043105	-21.4702
Mackenzie_01	SantaCataIsl_01	Caprock_02	775843	938795	-0.0950358	-0.0950358	0.00441832	-21.5095
Mackenzie_02	SantaCataIsl_01	Caprock_02	775701	961448	-0.106926	-0.106926	0.00412721	-25.9077
Yellowstone_02	SantaCataIsl_01	Caprock_02	763298	946855	-0.107334	-0.107334	0.00478461	-22.4331
HistP_1886	SantaCataIsl_01	Caprock_02	1273085	770632	0.245853	0.245853	0.0031189	78.8267
Angus_01	SantaCataIsl_02	Caprock_02	7681802	626811	0.849118	0.849118	0.00420815	201.78
Charolais_01	SantaCataIsl_02	Caprock_02	7678633	627430	0.848922	0.848922	0.00425631	199.45
Hereford_01	SantaCataIsl_02	Caprock_02	7684736	618923	0.850928	0.850928	0.00434354	195.906
[truncated: 8,964 more rows]

## Sheet: Supplementary Table 3
Supplementary Table 3: HybridCheck average sequence similarities across each comparison
	Caprock_01			ElkIslandP_01			ElkIslandW_01			Mackenzie_01			SantaCataIsl_02			Vermejo_01			WindCave_02			Yellowstone_02
Sample ID	Mean Percent Sequence Similarity with B. Taurus	Mean Percent Sequence Similarity with Caprock_01	Difference in Percent Sequence Similarities	Mean Percent Sequence Similarity with B. Taurus	Mean Percent Sequence Similarity with ElkIslandP_01	Difference in Percent Sequence Similarities	Mean Percent Sequence Similarity with B. Taurus	Mean Percent Sequence Similarity with ElkIslandIsl_01	Difference in Percent Sequence Similarities	Mean Percent Sequence Similarity with B. Taurus	Mean Percent Sequence Similarity with Mackenzie_01	Difference in Percent Sequence Similarities	Mean Percent Sequence Similarity with B. Taurus	Mean Percent Sequence Similarity with SantaCataIsl_02	Difference in Percent Sequence Similarities	Mean Percent Sequence Similarity with B. Taurus	Mean Percent Sequence Similarity with Vermejo_01	Difference in Percent Sequence Similarities	Mean Percent Sequence Similarity with B. Taurus	Mean Percent Sequence Similarity with WindCave_02	Difference in Percent Sequence Similarities	Mean Percent Sequence Similarity with B. Taurus	Mean Percent Sequence Similarity with Yellowstone_02	Difference in Percent Sequence Similarities
Caprock_01	NA	NA	NA	25.3551	50.212	24.8569	15.4256	57.8563	42.4307	14.3705	58.5568	44.1863	24.2855	50.9049	26.6194	15.5022	58.0386	42.5364	23.6846	51.7433	28.0587	15.86	58.05	42.19
Caprock_02	23.3552	54.4021	31.0469	25.6968	51.0286	25.3318	15.6925	58.8145	43.122	14.6082	59.5678	44.9596	24.6106	51.7507	27.1401	15.7882	58.9666	43.1784	23.6678	52.3318	28.664	16.21	58.87	42.66
ElkIslandP_01	23.9936	50.2119	26.2183	NA	NA	NA	14.6934	57.8885	43.1951	13.6232	58.6128	44.9896	23.4335	51.229	27.7955	15.2297	57.2094	41.9797	22.5603	51.669	29.1087	15.82	57.37	41.55
ElkIslandP_02	23.4515	48.6686	25.2171	25.6592	49.5873	23.9281	14.4266	55.8328	41.4062	13.3532	56.5722	43.219	22.9936	49.4653	26.4717	14.8938	55.2873	40.3935	22.0296	50.0903	28.0607	15.45	55.49	40.04
ElkIslandW_01	26.355	57.8537	31.4987	17.8999	57.8865	39.9866	NA	NA	NA	13.3129	71.6088	58.2959	25.8959	58.7338	32.8379	15.6899	68.1237	52.4338	24.8048	59.6071	34.8023	16.95	67.67	50.72
ElkIslandW_02	26.218	57.3695	31.1515	18.1515	57.7266	39.5751	14.1641	70.6021	56.438	13.2057	71.0388	57.8331	25.6344	58.5122	32.8778	16.0387	67.2185	51.1798	24.6702	59.113	34.4428	16.85	67.09	50.24
HistP_1886	24.6934	42.7398	18.0464	29.847	42.8693	13.0223	16.6754	48.336	31.6606	15.7324	48.8908	33.1584	24.3122	43.3757	19.0635	17.1122	47.839	30.7268	23.454	43.837	20.383	17.69	47.9	30.21
HistP_1909	25.0014	50.0454	25.044	25.4843	50.4367	24.9524	15.6843	57.8372	42.1529	14.5912	58.6137	44.0225	24.4527	51.049	26.5963	16.2315	57.1325	40.901	23.5921	51.4745	27.8824	16.96	57.06	40.1
HistW_1892	22.2398	55.8997	33.6599	23.9931	55.9452	31.9521	15.9471	67.8129	51.8658	15.4939	68.6895	53.1956	21.7898	56.9421	35.1523	16.2145	65.1675	48.953	24.5444	57.5828	33.0384	16.84	65.35	48.51
HistW_1921	28.0593	43.7864	15.7271	26.088	44.0796	17.9916	24.1173	51.2634	27.1461	23.8071	51.6922	27.8851	27.7304	44.7078	16.9774	15.8849	49.3549	33.47	22.4525	44.9349	22.4824	16.42	49.72	33.3
HistW_1937	28.5856	42.9748	14.3892	28.1537	43.24	15.0863	24.58	50.5393	25.9593	24.3272	50.8748	26.5476	28.286	43.8226	15.5366	20.0108	48.4552	28.4444	26.477	44.0944	17.6174	20.39	49	28.61
Mackenzie_01	26.7171	58.5568	31.8397	17.1601	58.6129	41.4528	14.8016	71.6113	56.8097	NA	NA	NA	26.2553	59.4492	33.1939	16.3157	68.9155	52.5998	19.6747	60.6033	40.9286	17.2	68.65	51.45
Mackenzie_02	26.562	58.3683	31.8063	17.3512	58.485	41.1338	14.7414	71.2033	56.4619	13.4305	72.3403	58.9098	26.0002	59.4755	33.4753	16.1773	68.6719	52.4946	25.047	60.0495	35.0025	17.11	68.31	51.2
SantaCataIsl_01	24.7231	52.3766	27.6535	22.7008	52.3623	29.6615	15.096	60.6868	45.5908	14.0002	61.4464	47.4462	23.9097	53.9332	30.0235	15.4601	60.3291	44.869	23.1796	54.0708	30.8912	16.23	60.12	43.89
SantaCataIsl_02	24.3802	50.9023	26.5221	23.6745	51.2275	27.553	15.0041	58.7338	43.7297	13.9393	59.4462	45.5069	NA	NA	NA	19.9513	58.6422	38.6909	22.7861	52.684	29.8979	16.01	58.41	42.4
Vermejo_01	21.1959	58.2118	37.0159	23.7867	57.379	33.5923	15.8868	68.1237	52.2369	15.4101	69.0783	53.6682	21.0404	58.6422	37.6018	NA	NA	NA	24.6699	59.4383	34.7684	16.59	67.7	51.11
Vermejo_02	21.6716	57.1545	35.4829	23.8933	56.5767	32.6834	16.4095	66.9845	50.575	15.9476	67.8905	51.9429	21.4046	57.819	36.4144	15.2091	68.3267	53.1176	24.679	58.4612	33.7822	16.52	66.78	50.26
WindCave_01	24.6327	50.4611	25.8284	24.4115	50.4757	26.0642	20.4814	58.1631	37.6817	20.1496	58.7251	38.5755	24.2337	51.4537	27.22	14.6957	57.8689	43.1732	21.8176	52.6675	30.8499	15.33	58.14	42.81
WindCave_02	24.1509	51.7433	27.5924	24.5064	51.8511	27.3447	19.731	59.9655	40.2345	19.3746	60.6033	41.2287	23.5963	53.0282	29.4319	15.4578	59.6159	44.1581	NA	NA	NA	15.83	60.19	44.36
Yellowstone_01	27.2383	46.0004	18.7621	24.7292	46.1579	21.4287	23.7351	52.7051	28.97	23.3149	53.3018	29.9869	26.9101	46.9852	20.0751	13.5138	52.3596	38.8458	20.5629	47.2723	26.7094	13.67	53.02	39.35
Yellowstone_02	21.5562	57.3395	35.7833	23.4603	57.3025	33.8422	16.0396	67.6737	51.6341	15.6241	68.491	52.8669	25.1059	58.4288	33.3229	15.6797	66.874	51.1943	24.0969	59.1684	35.0715	NA	NA	NA
Yellowstone_03	21.6404	57.2151	35.5747	23.8062	57.1873	33.3811	16.1104	67.5796	51.4692	15.5654	68.651	53.0856	21.1674	58.3017	37.1343	16.2755	66.9685	50.693	24.7702	59.0641	34.2939	16.47	68.02	51.55
Yellowstone_04	21.8603	56.8347	34.9744	23.8629	56.7024	32.8395	16.421	67.032	50.611	15.8693	68.116	52.2467	21.4121	57.8714	36.4593	16.177	66.4282	50.2512	24.6184	58.6379	34.0195	16.44	67.31	50.87
Yellowstone_05	21.5398	57.426	35.8862	23.7517	57.5798	33.8281	15.9577	67.8858	51.9281	15.4682	68.8497	53.3815	21.0565	58.5266	37.4701	16.5156	67.162	50.6464	24.9633	59.3298	34.3665	16.4	68.84	52.44
Yellowstone_1925	25.1098	49.2193	24.1095	25.0987	49.4848	24.3861	21.0568	56.6615	35.6047	20.763	57.1706	36.4076	24.4218	50.76	26.3382	15.9602	56.22	40.2598	23.0474	50.962	27.9146	16.38	56.98	40.6

## Sheet: Supplementary Table 4
Supplementary Table 4: Percent of the autosome that HybridCheck detected as introgressed
Sample ID	Percent of Autosome Introgressed
	Caprock_01	ElkIslandP_01	ElkIslandW_01	Mackenzie_01	SantaCataIsl_02	Vermejo_01	WindCave_02	Yellowstone_02	Overlap in 5 or more comparisons
Caprock_01	NA	4.52783	2.86333	2.86925	4.33881	3.14163	3.44636	2.97	2.8231
Caprock_02	3.08622	4.32946	2.4576	2.46089	4.01261	2.53301	3.51864	2.62	2.45802
ElkIslandP_01	3.09438	NA	0.801061	0.843121	2.07146	1.23087	2.00331	0.84	0.767267
ElkIslandP_02	3.06119	2.74847	0.80901	0.841116	2.51648	1.22986	1.88346	0.79	0.891599
ElkIslandW_01	2.5453	1.15676	NA	0.600098	1.81012	1.22255	1.56109	0.81	0.733097
ElkIslandW_02	2.51681	1.21642	0.5367	0.492652	1.67292	1.09895	1.5399	0.72	0.681323
HistP_1886	7.83973	18.7352	1.39569	1.34506	7.1541	1.79026	5.05811	1.58	1.66637
HistP_1909	3.28786	2.72183	0.794454	0.728013	2.4462	1.14272	2.10017	0.95	0.936142
HistW_1892	2.89124	1.83735	0.626805	0.58978	1.73036	1.11729	1.74333	0.86	0.789382
HistW_1921	9.93682	9.07265	3.96835	4.07807	8.30812	1.56589	3.3027	1.3	1.7728
HistW_1937	14.7838	14.2668	2.85931	2.75149	13.3196	2.61557	9.73506	2.43	3.01939
Mackenzie_01	2.45328	1.22454	0.606432	NA	1.82848	1.08368	1.18577	0.77	0.668711
Mackenzie_02	2.43646	1.22835	0.605239	0.592645	1.65206	1.09523	1.67722	0.79	0.780866
SantaCataIsl_01	3.00158	2.04877	1.02357	1.04582	2.09058	1.39126	1.84104	1.13	1.13143
SantaCataIsl_02	3.19126	2.1418	0.996911	0.952187	NA	1.67908	2.08779	1.08	0.97859
Vermejo_01	2.98863	2.20835	1.21844	1.27729	2.22003	NA	2.08628	1.41	1.16705
Vermejo_02	3.35663	2.61646	1.57321	1.44332	2.44765	2.01346	2.62251	1.9	1.66771
WindCave_01	3.25927	2.56531	1.15316	1.1169	2.21005	1.15771	1.47115	0.85	0.861702
WindCave_02	3.98752	2.95637	1.71617	1.73255	2.88855	1.60091	NA	1.66	1.54653
Yellowstone_01	7.82068	6.87169	4.15279	3.94373	6.12574	1.25398	2.20486	0.79	2.92945
Yellowstone_02	2.55147	1.45505	0.663745	0.661929	1.53854	0.895337	1.51125	NA	0.610572
Yellowstone_03	2.99383	1.6321	0.823255	0.716568	1.75357	1.1571	1.74032	0.78	0.846383
Yellowstone_04	2.94511	1.86732	0.779939	0.844732	1.72791	1.19392	1.72826	0.89	0.863347
Yellowstone_05	2.90824	1.67854	0.689233	0.711753	1.83723	1.21453	1.79049	0.89	0.842403
Yellowstone_1925	4.33577	3.22607	1.50727	1.44506	2.69205	1.23654	2.13028	0.91	1.04167
*These calculations represent the percent of the autosome with signal of introgression without subtracting out the regions that were detected across all comparisons

## Sheet: Supplementary Table 5
Supplementary Table 5: Genomic regions that were detected as introgressed across all HybridCheck comparisons
Chromosome	Start	Stop	Region Size (bp)	Percent of Region Soft-masked	Loci Present in Region
1	28393	281070	252677	86.7392	LOC618219
1	601248	657736	56488	56.0721	LOC618212
2	880	180556	179676	100
5	148754	288700	139946	67.0566
10	218051	393765	175714	66.0443
10	23624787	23704727	79940	71.5236
10	25255275	25330765	75490	62.4467	LOC100296752
11	26442234	26547762	105528	83.1969	SLC10A6
12	72582419	72753355	170936	67.5861	LOC104970698, LOC112449074
12	72797255	72824478	27223	55.0821	LOC100337390, LOC100337390
13	7757	250489	242732	92.1457
13	276727	439352	162625	58.7702	LOC784898, LOC788064
13	11415487	11486152	70665	44.1124	LOC100337293, LOC100337293, LOC100337293, LOC100337293, CCDC3
15	1043332	1052735	9403	70.7859
15	46217573	46282306	64733	70.0153	LOC101903126, LOC101903126, LOC101903126, LOC101903126, LOC101903126, LOC101903126, LOC506989
15	84927843	84971411	43568	82.0465
16	30269	229932	199663	100
16	275979	414116	138137	99.9971
18	1114	82194	81080	99.651
19	558	106530	105972	81.9198
20	1332	159781	158449	63.0013
21	433001	769077	336076	65.3183	LOC112443246, LOC112443207, LOC112443209
23	25939664	26014179	74515	74.4588	LOC783151, LOC783151, LOC783151, LOC101903211, LOC101903211, LOC101903211, LOC101903211, LOC101903211, LOC101903211, LOC101903211
23	26310943	26453043	142100	80.4989	LOC107131258, LOC101903211, LOC101903211, LOC101903211, LOC101903211, LOC101903211, LOC101903211, LOC101903211, LOC101903211, LOC101903211, LOC101903211
23	29226369	29293007	66638	59.8667	LOC785811, LOC785779, LOC789690, LOC616306, LOC785712, LOC785639
26	77279	240668	163389	68.9747
28	604	130696	130092	76.5066	OR5D14, LOC787869
29	153087	243589	90502	54.7524
29	342455	506175	163720	84.1253	LOC789688

## Sheet: Supplementary Table 6
Supplementary Table 6: Detected introgression of each sample by HybridCheck and IntrogressionID
Sample ID	HybridCheck					IntrogressionID
	Introgressed Regions	Minimum Region (bp)	Maximum Region (bp)	Mean Region (bp	Percent of Genome Introgressed	Introgressed windows	Minimum Region (bp)	Maximum Region (bp)	Percent of Genome Introgressed (per window)
Caprock_01	50	4086	11616364	1.18094e+06	2.37195	222	100000	7400000	0.8918
Caprock_02	62	791	11692564	801970	1.99737	34	100000	900000	0.1366
ElkIslandP_01	47	1188	852132	195932	0.369922	0	None	None	0
ElkIslandP_02	58	10143	1043786	202876	0.472678	0	None	None	0
ElkIslandW_01	35	59151	981279	252552	0.35508	1	100000	100000	0.004
ElkIslandW_02	38	9297	1002529	202947	0.309795	3	100000	100000	0.0121
HistP_1886	131	14873	1839433	214105	1.1267	0	None	None	0
HistP_1909	63	21125	1057160	210639	0.533073	29	100000	200000	0.1165
HistW_1892	43	13351	846599	210723	0.363988	13	100000	100000	0.0522
HistW_1921	177	1168	854330	185915	1.32189	0	None	None	0
HistW_1937	302	860	1117713	202166	2.45258	7	100000	200000	0.0281
Mackenzie_01	37	56070	856647	224673	0.333934	11	100000	300000	0.0442
Mackenzie_02	43	17667	795130	231229	0.39941	7	100000	100000	0.0281
SantaCataIsl_01	61	36322	4062195	301498	0.738792	21	100000	1000000	0.0844
SantaCataIsl_02	54	5124	3253412	275596	0.597825	36	100000	3300000	0.1446
Vermejo_01	38	11725	9627528	545582	0.832821	23	100000	1100000	0.0924
Vermejo_02	58	36918	6307044	545558	1.27109	123	100000	5600000	0.4941
WindCave_01	60	4282	682890	189818	0.457505	0	None	None	0
WindCave_02	51	423	19594768	560341	1.14797	95	100000	6100000	0.3816
Yellowstone_01	279	5400	1233320	215558	2.41589	393	100000	5100000	1.5787
Yellowstone_02	37	22236	405927	158768	0.235979	10	100000	100000	0.0402
Yellowstone_03	52	39204	677634	213260	0.445473	9	100000	200000	0.0362
Yellowstone_04	53	47384	667828	195112	0.4154	5	100000	100000	0.0201
Yellowstone_05	51	50359	669666	201358	0.412523	3	100000	100000	0.0121
Yellowstone_1925	86	2688	691857	176146	0.608525	1	100000	100000	0.004
